# Supplementary material for: Effects of Isomorphous Substitution on Photophysical and Magnetic Properties of Complexes [Ln1‐ x Dy x (MeDPQ)2Cl3] (Ln = Y3+, Ho3+, and Er3+)
Source: Chemistry. 2025 Oct 23;31(66):e02070. doi: 10.1002/chem.202502070 (PMC12648457; doi:10.1002/chem.202502070)
Supplement: Supplementary file 2 — Supporting Information [file CHEM-31-e02070-s002.zip]

Archive with 1 entries (1 files):
- Er_MeDPQ_finalcif.cif
