# Supplementary material for: Effects of Isomorphous Substitution on Photophysical and Magnetic Properties of Complexes [Ln1‐ x Dy x (MeDPQ)2Cl3] (Ln = Y3+, Ho3+, and Er3+)
Source: Chemistry. 2025 Oct 23;31(66):e02070. doi: 10.1002/chem.202502070 (PMC12648457; doi:10.1002/chem.202502070)
Supplement: Supplementary file 2 — Supporting Information [file CHEM-31-e02070-s002.zip › Er_MeDPQ_finalcif.cif]

data_t2_a
_audit_creation_method
;FinalCif V146 by Daniel Kratzert, Freiburg 2025, 
https://dkratzert.de/finalcif.html
;
_publ_section_references
;Sheldrick, G.M. (2015). Acta Cryst. A71, 3-8.
Sheldrick, G.M. (2015). Acta Cryst. C71, 3-8.
;
_shelx_SHELXL_version_number      '2018/3'
_chemical_name_systematic         ?
_chemical_name_common             ?
_chemical_formula_sum             'C30 H20 Cl3 Er N8'
_chemical_formula_moiety          ?
_chemical_formula_weight          766.15
_chemical_melting_point           ?
_chemical_absolute_configuration  ?
_symmetry_cell_setting            orthorhombic
_space_group_crystal_system       orthorhombic
_space_group_IT_number            43
_symmetry_space_group_name_H-M    Fdd2
_space_group_name_H-M_alt         'F d d 2'
_space_group_name_Hall            'F 2 -2d'
_shelx_space_group_comment
;
The symmetry employed for this shelxl refinement is uniquely defined
by the following loop, which should always be used as a source of
symmetry information in preference to the above space-group names.
They are only intended as comments.
;

loop_
_space_group_symop_operation_xyz
'x, y, z'
'-x, -y, z'
'x+1/4, -y+1/4, z+1/4'
'-x+1/4, y+1/4, z+1/4'
'x, y+1/2, z+1/2'
'-x, -y+1/2, z+1/2'
'x+1/4, -y+3/4, z+3/4'
'-x+1/4, y+3/4, z+3/4'
'x+1/2, y, z+1/2'
'-x+1/2, -y, z+1/2'
'x+3/4, -y+1/4, z+3/4'
'-x+3/4, y+1/4, z+3/4'
'x+1/2, y+1/2, z'
'-x+1/2, -y+1/2, z'
'x+3/4, -y+3/4, z+1/4'
'-x+3/4, y+3/4, z+1/4'

_cell_length_a                    36.790(3)
_cell_length_b                    10.1394(9)
_cell_length_c                    14.5412(14)
_cell_angle_alpha                 90
_cell_angle_beta                  90
_cell_angle_gamma                 90
_cell_volume                      5424.3(8)
_cell_formula_units_Z             8
_cell_measurement_temperature     100(2)
_cell_measurement_reflns_used     9945
_cell_measurement_theta_min       2.51
_cell_measurement_theta_max       32.61
_exptl_crystal_description        plate
_exptl_crystal_colour             colourless
_exptl_crystal_recrystallization_method ?
_exptl_crystal_density_meas       ?
_exptl_crystal_density_method     ?
_exptl_crystal_density_diffrn     1.876
_exptl_crystal_F_000              3000
_exptl_crystal_size_max           0.298
_exptl_crystal_size_mid           0.118
_exptl_crystal_size_min           0.088
_exptl_absorpt_coefficient_mu     3.429
_exptl_absorpt_correction_type    multi-scan
_exptl_absorpt_correction_T_min   0.582
_exptl_absorpt_correction_T_max   0.7464
_exptl_absorpt_process_details
;SADABS-2016/2 - Bruker AXS area detector scaling and absorption correction: 
Krause, L., Herbst-Irmer, R., Sheldrick G.M. & Stalke D., J. Appl. Cryst. 48 
(2015) 3-10
;
_exptl_absorpt_special_details    ?
_shelx_estimated_absorpt_T_min    0.428
_shelx_estimated_absorpt_T_max    0.752
_exptl_transmission_factor_min    ?
_exptl_transmission_factor_max    ?
_exptl_special_details            ?
_diffrn_ambient_temperature       100(2)
_diffrn_radiation_type            MoK\a
_diffrn_radiation_wavelength      0.71073
_diffrn_radiation_source          ''
_diffrn_radiation_monochromator   ?
_diffrn_measurement_ambient_temperature_device_make ?
_diffrn_radiation_probe           ?
_diffrn_source                    ?
_diffrn_source_type               ?
_diffrn_source_voltage            ?
_diffrn_source_current            ?
_diffrn_detector                  ?
_diffrn_detector_type             ?
_diffrn_detector_area_resol_mean  ?
_diffrn_measurement_device        ?
_diffrn_measurement_device_type   'Bruker APEX-II CCD'
_diffrn_measurement_method        '\f and \w scans'
_diffrn_measurement_specimen_support ?
_diffrn_reflns_number             37799
_diffrn_reflns_av_unetI/netI      0.0373
_diffrn_reflns_av_R_equivalents   0.0634
_diffrn_reflns_theta_min          2.214
_diffrn_reflns_theta_max          32.673
_diffrn_reflns_theta_full         25.242
_diffrn_reflns_limit_h_min        -54
_diffrn_reflns_limit_h_max        55
_diffrn_reflns_limit_k_min        -14
_diffrn_reflns_limit_k_max        15
_diffrn_reflns_limit_l_min        -21
_diffrn_reflns_limit_l_max        22
_diffrn_standards_number          0
_diffrn_standards_interval_count  ''
_diffrn_standards_decay_%         ''
_diffrn_measured_fraction_theta_max 0.998
_diffrn_measured_fraction_theta_full 1.000
_diffrn_reflns_Laue_measured_fraction_max 0.998
_diffrn_reflns_Laue_measured_fraction_full 1.000
_diffrn_reflns_point_group_measured_fraction_max 0.994
_diffrn_reflns_point_group_measured_fraction_full 0.997
_reflns_number_total              4952
_reflns_number_gt                 4737
_reflns_threshold_expression      'I > 2\s(I)'
_reflns_Friedel_coverage          0.927
_reflns_Friedel_fraction_max      0.989
_reflns_Friedel_fraction_full     0.994
_reflns_special_details
;
 Reflections were merged by SHELXL according to the crystal
 class for the calculation of statistics and refinement.
 
 _reflns_Friedel_fraction is defined as the number of unique
 Friedel pairs measured divided by the number that would be
 possible theoretically, ignoring centric projections and
 systematic absences.
;
_computing_data_collection        'Bruker APEX2'
_computing_cell_refinement        'Bruker SAINT'
_computing_data_reduction         'Bruker SAINT'
_computing_structure_solution     'SHELXT 2018/2 (Sheldrick, 2018)'
_computing_structure_refinement   'SHELXL-2018/3 (Sheldrick, 2018)'
_computing_molecular_graphics     'Bruker SHELXTL'
_computing_publication_material   'Bruker SHELXTL'
_refine_special_details           ?
_refine_ls_structure_factor_coef  Fsqd
_refine_ls_matrix_type            full
_refine_ls_weighting_scheme       calc
_refine_ls_weighting_details      'w=1/[\s^2^(Fo^2^)+(0.0210P)^2^+1.1026P] where P=(Fo^2^+2Fc^2^)/3'
_atom_sites_solution_primary      direct
_atom_sites_solution_secondary    ?
_atom_sites_solution_hydrogens    difmap
_refine_ls_hydrogen_treatment     refxyz
_refine_ls_number_reflns          4952
_refine_ls_number_parameters      221
_refine_ls_number_restraints      8
_refine_ls_R_factor_all           0.0229
_refine_ls_R_factor_gt            0.0216
_refine_ls_wR_factor_ref          0.0505
_refine_ls_wR_factor_gt           0.0500
_refine_ls_goodness_of_fit_ref    1.074
_refine_ls_restrained_S_all       1.073
_refine_ls_shift/su_max           0.000
_refine_ls_shift/su_mean          0.000
_refine_diff_density_max          0.988
_refine_diff_density_min          -0.770
_refine_diff_density_rms          0.097
_refine_ls_extinction_method      none
_refine_ls_extinction_coef        .
_refine_ls_abs_structure_Flack    0.065(5)
_refine_ls_abs_structure_details
;
 Flack x determined using 2194 quotients [(I+)-(I-)]/[(I+)+(I-)]
 (Parsons, Flack and Wagner, Acta Cryst. B69 (2013) 249-259).
;

loop_
_atom_type_symbol
_atom_type_description
_atom_type_scat_dispersion_real
_atom_type_scat_dispersion_imag
_atom_type_scat_source
'C'  'C'  0.0033  0.0016 'International Tables Vol C Tables 4.2.6.8 and 6.1.1.4'
'H'  'H'  0.0000  0.0000 'International Tables Vol C Tables 4.2.6.8 and 6.1.1.4'
'Cl' 'Cl' 0.1484  0.1585 'International Tables Vol C Tables 4.2.6.8 and 6.1.1.4'
'Er' 'Er' -0.2586 4.9576 'International Tables Vol C Tables 4.2.6.8 and 6.1.1.4'
'N'  'N'  0.0061  0.0033 'International Tables Vol C Tables 4.2.6.8 and 6.1.1.4'

_geom_special_details
;
 All esds (except the esd in the dihedral angle between two l.s. planes)
 are estimated using the full covariance matrix.  The cell esds are taken
 into account individually in the estimation of esds in distances, angles
 and torsion angles; correlations between esds in cell parameters are only
 used when they are defined by crystal symmetry.  An approximate (isotropic)
 treatment of cell esds is used for estimating esds involving l.s. planes.
;

loop_
_atom_site_label
_atom_site_type_symbol
_atom_site_fract_x
_atom_site_fract_y
_atom_site_fract_z
_atom_site_U_iso_or_equiv
_atom_site_adp_type
_atom_site_occupancy
_atom_site_site_symmetry_order
_atom_site_calc_flag
_atom_site_refinement_flags_posn
_atom_site_refinement_flags_adp
_atom_site_refinement_flags_occupancy
_atom_site_disorder_assembly
_atom_site_disorder_group
C1  C  0.53043(10) 0.6805(3)  0.3099(2)   0.0192(6)   Uani 1 1 d D . . . .
Cl2 Cl 0.500000    0.500000   0.77309(8)  0.0199(2)   Uani 1 2 d S T P . .
N2  N  0.56710(8)  0.5541(3)  0.62448(19) 0.0154(5)   Uani 1 1 d . . . . .
C2  C  0.56787(10) 0.6813(3)  0.3060(2)   0.0180(6)   Uani 1 1 d D . . . .
H2  H  0.7116(13)  0.805(5)   0.216(4)    0.027       Uiso 1 1 d . U . . .
N3  N  0.68256(8)  0.6199(3)  0.4708(2)   0.0214(6)   Uani 1 1 d . . . . .
C3  C  0.58736(9)  0.6472(3)  0.3848(2)   0.0163(6)   Uani 1 1 d . . . . .
H3  H  0.7240(13)  0.656(5)   0.218(4)    0.024       Uiso 1 1 d . U . . .
N4  N  0.64461(8)  0.6788(3)  0.3083(2)   0.0204(6)   Uani 1 1 d . . . . .
C4  C  0.56815(9)  0.6110(3)  0.4643(2)   0.0134(5)   Uani 1 1 d . . . . .
H4  H  0.7254(4)   0.646(4)   0.392(3)    0.020       Uiso 1 1 d D U . . .
C5  C  0.58741(9)  0.5812(3)  0.5490(2)   0.0146(5)   Uani 1 1 d . . . . .
H5  H  0.6684(5)   0.536(5)   0.641(4)    0.022       Uiso 1 1 d D U . . .
C6  C  0.58464(10) 0.5258(3)  0.7022(2)   0.0189(6)   Uani 1 1 d D . . . .
H6  H  0.6341(16)  0.506(4)   0.768(2)    0.028       Uiso 1 1 d D U . . .
C7  C  0.62259(11) 0.5228(3)  0.7098(3)   0.0214(7)   Uani 1 1 d D . . . .
H7  H  0.5688(14)  0.514(4)   0.754(3)    0.032       Uiso 1 1 d D U . . .
C8  C  0.64331(10) 0.5516(3)  0.6340(3)   0.0190(6)   Uani 1 1 d D . . . .
H8  H  0.4881(4)   0.634(5)   0.399(4)    0.029       Uiso 1 1 d D U . . .
C9  C  0.62585(9)  0.5844(3)  0.5508(2)   0.0158(6)   Uani 1 1 d . . . . .
H9  H  0.5156(12)  0.701(5)   0.258(2)    0.024       Uiso 1 1 d D U . . .
C10 C  0.64554(9)  0.6180(3)  0.4679(3)   0.0175(6)   Uani 1 1 d . . . . .
H10 H  0.5788(13)  0.708(5)   0.250(2)    0.026       Uiso 1 1 d D U . . .
C11 C  0.69926(11) 0.6496(4)  0.3934(3)   0.0236(7)   Uani 1 1 d D . . . .
C12 C  0.68058(10) 0.6784(3)  0.3106(3)   0.0213(7)   Uani 1 1 d . . . . .
C13 C  0.70065(12) 0.7084(4)  0.2240(3)   0.0258(8)   Uani 1 1 d . . . . .
C14 C  0.62707(10) 0.6491(3)  0.3872(2)   0.0169(6)   Uani 1 1 d . . . . .
C15 C  0.51352(10) 0.6414(3)  0.3908(2)   0.0176(6)   Uani 1 1 d D . . . .
H1  H  0.6858(13)  0.695(5)   0.165(4)    0.026       Uiso 1 1 d . U . . .
Er1 Er 0.500000    0.500000   0.59790(2)  0.01210(5)  Uani 1 2 d S T P . .
Cl1 Cl 0.46592(2)  0.72381(7) 0.57842(5)  0.01722(13) Uani 1 1 d . . . . .
N1  N  0.53143(8)  0.6035(3)  0.4659(2)   0.0148(5)   Uani 1 1 d . . . . .

loop_
_atom_site_aniso_label
_atom_site_aniso_U_11
_atom_site_aniso_U_22
_atom_site_aniso_U_33
_atom_site_aniso_U_23
_atom_site_aniso_U_13
_atom_site_aniso_U_12
C1  0.0278(18) 0.0179(13) 0.0119(14) 0.0029(10)  -0.0028(12) -0.0015(12)
Cl2 0.0211(6)  0.0296(6)  0.0091(4)  0.000       0.000       0.0075(4)
N2  0.0182(14) 0.0158(12) 0.0121(11) 0.0008(9)   -0.0017(10) 0.0008(10)
C2  0.0264(17) 0.0153(13) 0.0123(14) 0.0014(10)  0.0016(12)  -0.0011(11)
N3  0.0163(14) 0.0205(13) 0.0273(16) 0.0002(11)  0.0016(12)  0.0012(11)
C3  0.0212(15) 0.0137(12) 0.0141(13) -0.0011(10) 0.0012(12)  -0.0014(11)
N4  0.0248(15) 0.0173(12) 0.0193(14) -0.0015(10) 0.0058(11)  -0.0045(10)
C4  0.0160(14) 0.0130(12) 0.0112(12) 0.0007(9)   0.0003(11)  -0.0001(10)
C5  0.0165(15) 0.0136(12) 0.0136(13) 0.0000(9)   0.0002(11)  -0.0018(10)
C6  0.0208(17) 0.0228(14) 0.0132(14) 0.0019(11)  -0.0027(12) -0.0003(12)
C7  0.0244(18) 0.0228(15) 0.0170(15) 0.0036(12)  -0.0072(13) -0.0004(13)
C8  0.0182(15) 0.0157(13) 0.0232(16) -0.0014(11) -0.0032(12) -0.0005(12)
C9  0.0166(15) 0.0143(13) 0.0164(14) -0.0006(10) -0.0007(11) -0.0010(11)
C10 0.0185(15) 0.0134(13) 0.0207(15) -0.0024(10) 0.0027(12)  0.0005(11)
C11 0.0205(16) 0.0213(15) 0.0290(19) -0.0029(13) 0.0049(14)  -0.0020(13)
C12 0.0236(17) 0.0154(13) 0.0249(18) -0.0038(12) 0.0074(14)  -0.0033(12)
C13 0.028(2)   0.0227(16) 0.0270(19) -0.0051(14) 0.0119(15)  -0.0076(14)
C14 0.0198(16) 0.0154(13) 0.0154(14) -0.0023(10) 0.0045(12)  -0.0016(11)
C15 0.0210(16) 0.0168(13) 0.0149(14) 0.0019(11)  -0.0017(12) 0.0004(12)
Er1 0.01465(8) 0.01359(7) 0.00806(7) 0.000       0.000       0.00176(8)
Cl1 0.0218(4)  0.0143(2)  0.0155(3)  0.0009(2)   0.0002(3)   0.0043(3)
N1  0.0155(13) 0.0164(11) 0.0124(11) 0.0020(9)   0.0010(9)   0.0004(9)

loop_
_geom_bond_atom_site_label_1
_geom_bond_atom_site_label_2
_geom_bond_distance
_geom_bond_site_symmetry_2
_geom_bond_publ_flag
C1  C2  1.379(5)   .     ?
C1  C15 1.388(5)   .     ?
Cl2 Er1 2.5475(12) .     ?
N2  C6  1.333(4)   .     ?
N2  C5  1.356(4)   .     ?
N2  Er1 2.558(3)   .     ?
C2  C3  1.395(5)   .     ?
N3  C11 1.316(5)   .     ?
N3  C10 1.362(5)   .     ?
C3  C4  1.403(5)   .     ?
C3  C14 1.462(5)   .     ?
N4  C12 1.324(5)   .     ?
N4  C14 1.350(4)   .     ?
C4  N1  1.353(4)   .     ?
C4  C5  1.453(4)   .     ?
C5  C9  1.415(5)   .     ?
C6  C7  1.401(5)   .     ?
C7  C8  1.372(5)   .     ?
C8  C9  1.410(5)   .     ?
C9  C10 1.447(5)   .     ?
C10 C14 1.392(5)   .     ?
C11 C12 1.416(6)   .     ?
C12 C13 1.492(5)   .     ?
C15 N1  1.333(4)   .     ?
Er1 N1  2.474(3)   2_665 ?
Er1 N1  2.474(3)   .     ?
Er1 Cl1 2.6080(7)  .     ?
Er1 Cl1 2.6080(7)  2_665 ?

loop_
_geom_angle_atom_site_label_1
_geom_angle_atom_site_label_2
_geom_angle_atom_site_label_3
_geom_angle
_geom_angle_site_symmetry_1
_geom_angle_site_symmetry_3
_geom_angle_publ_flag
C2  C1  C15 118.9(3)   .     .     ?
C6  N2  C5  117.6(3)   .     .     ?
C6  N2  Er1 123.3(2)   .     .     ?
C5  N2  Er1 116.9(2)   .     .     ?
C1  C2  C3  118.6(3)   .     .     ?
C11 N3  C10 116.4(3)   .     .     ?
C2  C3  C4  118.8(3)   .     .     ?
C2  C3  C14 122.0(3)   .     .     ?
C4  C3  C14 119.2(3)   .     .     ?
C12 N4  C14 117.1(3)   .     .     ?
N1  C4  C3  122.1(3)   .     .     ?
N1  C4  C5  117.4(3)   .     .     ?
C3  C4  C5  120.5(3)   .     .     ?
N2  C5  C9  122.7(3)   .     .     ?
N2  C5  C4  117.4(3)   .     .     ?
C9  C5  C4  119.9(3)   .     .     ?
N2  C6  C7  123.7(3)   .     .     ?
C8  C7  C6  119.1(3)   .     .     ?
C7  C8  C9  119.1(3)   .     .     ?
C8  C9  C5  117.8(3)   .     .     ?
C8  C9  C10 122.8(3)   .     .     ?
C5  C9  C10 119.4(3)   .     .     ?
N3  C10 C14 120.7(3)   .     .     ?
N3  C10 C9  118.6(3)   .     .     ?
C14 C10 C9  120.7(3)   .     .     ?
N3  C11 C12 123.1(4)   .     .     ?
N4  C12 C11 120.5(3)   .     .     ?
N4  C12 C13 118.2(4)   .     .     ?
C11 C12 C13 121.3(4)   .     .     ?
N4  C14 C10 122.2(3)   .     .     ?
N4  C14 C3  117.4(3)   .     .     ?
C10 C14 C3  120.3(3)   .     .     ?
N1  C15 C1  123.7(3)   .     .     ?
N1  Er1 N1  78.27(13)  2_665 .     ?
N1  Er1 Cl2 140.86(7)  2_665 .     ?
N1  Er1 Cl2 140.86(7)  .     .     ?
N1  Er1 N2  131.23(9)  2_665 .     ?
N1  Er1 N2  64.87(9)   .     .     ?
Cl2 Er1 N2  81.31(6)   .     .     ?
N1  Er1 N2  64.87(9)   2_665 2_665 ?
N1  Er1 N2  131.23(9)  .     2_665 ?
Cl2 Er1 N2  81.31(6)   .     2_665 ?
N2  Er1 N2  162.62(13) .     2_665 ?
N1  Er1 Cl1 93.45(7)   2_665 .     ?
N1  Er1 Cl1 76.78(7)   .     .     ?
Cl2 Er1 Cl1 96.235(19) .     .     ?
N2  Er1 Cl1 107.09(7)  .     .     ?
N2  Er1 Cl1 74.87(7)   2_665 .     ?
N1  Er1 Cl1 76.78(7)   2_665 2_665 ?
N1  Er1 Cl1 93.45(7)   .     2_665 ?
Cl2 Er1 Cl1 96.235(19) .     2_665 ?
N2  Er1 Cl1 74.87(7)   .     2_665 ?
N2  Er1 Cl1 107.09(7)  2_665 2_665 ?
Cl1 Er1 Cl1 167.53(4)  .     2_665 ?
C15 N1  C4  117.6(3)   .     .     ?
C15 N1  Er1 121.8(2)   .     .     ?
C4  N1  Er1 120.3(2)   .     .     ?

loop_
_exptl_crystal_face_index_h
_exptl_crystal_face_index_k
_exptl_crystal_face_index_l
_exptl_crystal_face_perp_dist
1.00  -1.00 0.00  0.0050
1.00  -1.00 1.00  0.0370
1.00  0.00  0.00  0.1180
1.00  0.00  1.00  0.1120
0.00  0.00  -1.00 0.0420
-1.00 0.00  1.00  0.0380
1.00  0.00  -1.00 0.0440
-1.00 0.00  0.00  0.0050
1.00  1.00  1.00  0.1180
0.00  1.00  1.00  0.1080
-1.00 1.00  1.00  0.0930
-1.00 1.00  0.00  0.0760
1.00  1.00  0.00  0.1030
0.00  1.00  -1.00 0.0530
1.00  1.00  -1.00 0.0670

_vrf_PLAT987_t2_a
;PROBLEM: The Flack x is >> 0 -  Do a BASF/TWIN Refinement     Please Check 
RESPONSE: BASF refinement has given a scale factor of 0.003; hence, non-twin 
refinenment was reasanoble 
;
_vrf_PLAT057_t2_a
;PROBLEM: Correction for Absorption Required   RT(exp) ...       1.19 Do !  
RESPONSE: Multi-scan correction has been performed
;
_shelx_res_file
;
TITL t2_a.res in Fdd2
    t2_a.res
    created by SHELXL-2018/3 at 16:05:14 on 03-Feb-2025
REM Old TITL t2 in Fdd2
REM SHELXT solution in Fdd2: R1 0.056, Rweak 0.008, Alpha 0.025
REM <I/s>   0.763 for  110 systematic absences,  Orientation as input
REM Flack x =  0.103 ( 0.006 ) from  1273 Parsons' quotients
REM Formula found by SHELXT:  C30 Cl3 Er N11
CELL  0.71073  36.7901  10.1394  14.5412   90.000   90.000   90.000
ZERR    8.000   0.0031   0.0009   0.0014    0.000    0.000    0.000
LATT -4
SYMM -X, -Y, Z
SYMM 1/4+X, 1/4-Y, 1/4+Z
SYMM 1/4-X, 1/4+Y, 1/4+Z
SFAC C H CL ER N
UNIT 240 160 24 8 64
ACTA
LIST 4
DFIX 0.955 0.01 C15 H8
DFIX 0.955 0.01 C1 H9
DFIX 0.955 0.01 C2 H10
DFIX 0.955 0.01 H4 C11
DFIX 0.955 0.01 C8 H5
DFIX 0.955 0.01 C7 H6
DFIX 0.955 0.01 C6 H7
TEMP -173.150
SIZE 0.088 0.118 0.298
L.S. 10
BOND
REM LIST 6
FMAP 2
PLAN 20
WGHT    0.021000    1.102600
FVAR       0.11521
C1    1    0.530428    0.680487    0.309897    11.00000    0.02784    0.01787 =
         0.01190    0.00289   -0.00281   -0.00149
CL2   3    0.500000    0.500000    0.773090    10.50000    0.02105    0.02963 =
         0.00908    0.00000    0.00000    0.00754
N2    5    0.567097    0.554072    0.624483    11.00000    0.01815    0.01580 =
         0.01211    0.00085   -0.00169    0.00081
C2    1    0.567870    0.681302    0.306041    11.00000    0.02645    0.01526 =
         0.01226    0.00141    0.00160   -0.00112
H2    2    0.711595    0.804515    0.215776    11.00000   -1.50000
N3    5    0.682556    0.619925    0.470760    11.00000    0.01627    0.02052 =
         0.02730    0.00015    0.00156    0.00123
C3    1    0.587355    0.647188    0.384814    11.00000    0.02116    0.01369 =
         0.01415   -0.00105    0.00125   -0.00139
H3    2    0.723992    0.655532    0.218009    11.00000   -1.50000
N4    5    0.644609    0.678848    0.308338    11.00000    0.02479    0.01729 =
         0.01925   -0.00150    0.00580   -0.00454
C4    1    0.568149    0.610968    0.464259    11.00000    0.01598    0.01297 =
         0.01117    0.00068    0.00033   -0.00005
H4    2    0.725351    0.646323    0.392284    11.00000   -1.50000
C5    1    0.587414    0.581163    0.548971    11.00000    0.01654    0.01364 =
         0.01362    0.00005    0.00016   -0.00185
H5    2    0.668389    0.535647    0.640842    11.00000   -1.50000
C6    1    0.584640    0.525847    0.702240    11.00000    0.02077    0.02277 =
         0.01324    0.00192   -0.00274   -0.00025
H6    2    0.634080    0.506013    0.767509    11.00000   -1.50000
C7    1    0.622587    0.522755    0.709827    11.00000    0.02438    0.02281 =
         0.01697    0.00357   -0.00718   -0.00040
H7    2    0.568830    0.514141    0.753614    11.00000   -1.50000
C8    1    0.643310    0.551585    0.633993    11.00000    0.01822    0.01569 =
         0.02324   -0.00144   -0.00325   -0.00054
H8    2    0.488055    0.634037    0.398857    11.00000   -1.50000
C9    1    0.625848    0.584406    0.550770    11.00000    0.01658    0.01430 =
         0.01638   -0.00061   -0.00071   -0.00101
H9    2    0.515593    0.701298    0.258186    11.00000   -1.50000
C10   1    0.645543    0.618031    0.467926    11.00000    0.01848    0.01339 =
         0.02073   -0.00239    0.00275    0.00045
H10   2    0.578777    0.707523    0.250374    11.00000   -1.50000
C11   1    0.699257    0.649634    0.393423    11.00000    0.02049    0.02125 =
         0.02897   -0.00292    0.00487   -0.00204
C12   1    0.680579    0.678439    0.310644    11.00000    0.02358    0.01543 =
         0.02494   -0.00385    0.00743   -0.00325
C13   1    0.700648    0.708433    0.223977    11.00000    0.02777    0.02274 =
         0.02700   -0.00512    0.01191   -0.00761
C14   1    0.627072    0.649146    0.387209    11.00000    0.01982    0.01538 =
         0.01543   -0.00234    0.00445   -0.00164
C15   1    0.513523    0.641429    0.390759    11.00000    0.02099    0.01681 =
         0.01492    0.00193   -0.00170    0.00041
H1    2    0.685828    0.694936    0.164838    11.00000   -1.50000
ER1   4    0.500000    0.500000    0.597900    10.50000    0.01465    0.01359 =
         0.00806    0.00000    0.00000    0.00176
CL1   3    0.465923    0.723806    0.578422    11.00000    0.02180    0.01432 =
         0.01553    0.00090    0.00022    0.00433
N1    5    0.531435    0.603530    0.465910    11.00000    0.01547    0.01645 =
         0.01241    0.00196    0.00104    0.00038

REM <hkl>
REM t2_a.hkl
REM </hkl>
HKLF 4


REM  t2_a.res in Fdd2
REM wR2 = 0.0505, GooF = S = 1.074, Restrained GooF = 1.073 for all data
REM R1 = 0.0216 for 4737 Fo > 4sig(Fo) and 0.0229 for all 4952 data
REM 221 parameters refined using 8 restraints

END

WGHT      0.0211      1.1026

REM Highest difference peak  0.988,  deepest hole -0.770,  1-sigma level  0.097
Q1    1   0.5000  0.5000  0.6695  10.50000  0.05    0.99
Q2    1   0.5000  0.5000  0.5292  10.50000  0.05    0.85
Q3    1   0.5216  0.6564  0.3524  11.00000  0.05    0.46
Q4    1   0.5762  0.6534  0.3480  11.00000  0.05    0.46
Q5    1   0.5776  0.6028  0.5074  11.00000  0.05    0.42
Q6    1   0.6348  0.6342  0.4316  11.00000  0.05    0.42
Q7    1   0.5783  0.6213  0.4242  11.00000  0.05    0.41
Q8    1   0.7484  0.7080  0.3467  11.00000  0.05    0.40
Q9    1   0.6326  0.5705  0.5985  11.00000  0.05    0.38
Q10   1   0.5232  0.5705  0.5016  11.00000  0.05    0.37
Q11   1   0.6301  0.5299  0.6642  11.00000  0.05    0.36
Q12   1   0.6336  0.6253  0.5016  11.00000  0.05    0.35
Q13   1   0.6348  0.7074  0.2779  11.00000  0.05    0.35
Q14   1   0.6352  0.6629  0.3500  11.00000  0.05    0.34
Q15   1   0.5000  0.5000  0.7182  10.50000  0.05    0.34
Q16   1   0.6884  0.6726  0.3557  11.00000  0.05    0.34
Q17   1   0.7147  0.5239  0.3233  11.00000  0.05    0.33
Q18   1   0.5774  0.5406  0.6596  11.00000  0.05    0.33
Q19   1   0.5672  0.5456  0.7995  11.00000  0.05    0.32
Q20   1   0.6884  0.8115  0.3439  11.00000  0.05    0.31
;
_shelx_res_checksum               22446
_shelx_hkl_file
;
   0  -2   0    2.80    1.30
   0   2   0    1.80    1.50
   0  -2   0    5.70    1.50
   0   2   0    0.60    1.80
   0  -2   0    3.00    2.00
   0   2   0    4.80    1.90
   0  -2   0    0.50    1.40
   0   4   0 1245.68   84.59
   0  -4   0 1139.99   85.79
   0  -4   0 1222.98   84.29
   0  -4   0 1176.48   83.39
   0  -4   0 1200.78   85.39
   0   4   0 1168.98   83.89
   0  -4   0 1282.47   83.59
   0   4   0 1121.99   84.89
   0  -6   0    3.90    3.10
   0   6   0   14.00    4.70
   0   6   0    7.60    4.10
   0   6   0    7.40    3.30
   0  -6   0    9.80    2.80
   0   8   0 1469.55  103.19
   0   8   0 1256.77  103.19
   0   8   0 1486.35  101.79
   0  -8   0 1510.95  101.49
   0  -8   0 1417.36  100.49
   0   8   0 1271.37  100.19
   0 -10   0    7.10    4.80
   0  10   0   20.40    8.80
   0  10   0    8.80    5.70
   0  10   0    8.60    6.30
   0 -10   0    8.10    5.40
   0  10   0   19.40    6.50
   0  12   0  445.06   43.00
   0  12   0  477.65   45.40
   0  12   0  537.85   41.20
   0 -12   0  416.86   39.90
   0  12   0  440.86   40.90
   0  14   0    4.10    9.80
   0  14   0    8.30    9.80
   0  14   0    5.20    8.00
   0  14   0   22.00    9.50
   0   0  -2    0.40    1.30
   0   0  -2   -1.50    1.10
   0   0  -2    0.20    1.20
   0   0   2    0.00    1.20
   0   0   2    1.30    1.20
   0   0  -2    0.40    1.10
   0   0  -2   -0.30    1.10
   0   0  -2    0.20    1.20
   0   0   2    0.00    1.40
   0   0   2   -0.90    0.90
   0   0   2    1.50    1.10
   0   0   2   -1.00    1.10
   0  -2  -2 6491.95  464.55
   0   2   2 7051.29  465.85
   0  -4  -2    6.40    5.20
   0  -4   2    7.40    3.00
   0  -4   2    9.50    3.70
   0   4   2    2.40    3.00
   0  -4  -2    4.80    3.20
   0  -4  -2    5.70    1.80
   0   4  -2    3.20    2.70
   0   4  -2    3.60    3.70
   0  -4   2    7.30    3.50
   0   4  -2    4.30    3.70
   0  -4   2    5.30    3.40
   0   4   2    4.10    2.20
   0   4  -2    6.60    3.20
   0  -6   2 1025.30   73.29
   0   6   2  960.50   71.29
   0   6   2 1025.30   73.89
   0  -6   2  969.80   71.69
   0   6   2 1032.80   73.29
   0   8  -2   12.40    5.20
   0   8   2    9.70    5.80
   0   8  -2   16.50    6.50
   0   8  -2   10.20    4.90
   0  -8   2    4.60    5.20
   0  -8   2    7.50    3.90
   0   8   2    7.70    4.30
   0  -8   2    4.20    4.50
   0   8  -2    2.90    4.20
   0   8   2   -1.10    5.00
   0  10   2  780.02   59.89
   0 -10   2  707.13   53.39
   0  10   2  636.24   55.59
   0  10   2  808.82   58.69
   0  10  -2  663.53   59.79
   0  10  -2  766.82   57.79
   0  10  -2  809.52   59.89
   0 -10   2  782.32   57.59
   0 -10  -2  698.63   55.99
   0  12   2   11.30    9.10
   0  12  -2    4.70    7.30
   0  12  -2    8.70    7.40
   0  12  -2    6.10    7.20
   0  12   2    2.60    7.00
   0  12   2    8.50    7.80
   0  12   2    7.80   10.20
   0 -12   2    0.30    6.60
   0  14   2  488.75   48.40
   0  14  -2  481.55   48.00
   0  14   2  488.45   49.40
   0  14   2  439.16   49.50
   0  14  -2  527.55   51.39
   0  14  -2  565.34   46.60
   0  14  -2  462.75   44.80
   0  14   2  575.34   45.60
   0   0  -4 4131.99  277.17
   0   0  -4 4118.09  277.37
   0   0  -4 4115.39  277.57
   0   0   4 3816.52  277.87
   0   0   4 3884.11  277.27
   0   0  -4 4095.19  277.47
   0  -2   4   -4.30    2.10
   0   2  -4    2.10    2.40
   0   2  -4   -0.40    2.10
   0  -2   4    3.20    2.40
   0  -2  -4    0.40    1.40
   0   2   4    1.70    1.90
   0  -2   4   -0.40    1.80
   0  -2  -4   -1.50    2.10
   0   2   4   -0.40    3.30
   0  -2   4   -1.10    2.40
   0   2   4   -1.60    1.50
   0  -2   4    0.60    2.00
   0   2  -4    1.50    2.50
   0   2  -4    0.70    2.40
   0   2  -4    1.70    2.70
   0   2  -4   -1.00    2.30
   0  -2   4    3.30    2.50
   0   4  -4 3449.95  267.17
   0   4   4 3441.76  264.57
   0  -4   4 4075.19  266.37
   0   4  -4 3827.22  267.37
   0   4   4 3993.90  271.07
   0   4  -4 4197.48  267.97
   0  -4   4 3967.90  266.77
   0  -4  -4 4079.19  267.37
   0   4  -4 4029.00  266.27
   0   4   4 3659.03  267.47
   0  -4   4 3866.81  267.67
   0   4  -4 3608.24  266.77
   0  -4   4 3911.91  267.27
   0   6  -4    6.00    3.70
   0   6   4    5.30    2.80
   0   6   4    3.80    3.90
   0   6  -4    8.20    4.70
   0   6  -4    5.20    4.60
   0  -6   4    8.60    4.90
   0   6  -4    0.20    3.70
   0   6   4    7.90    5.10
   0   6   4    1.40    2.50
   0   8   4  435.16   30.30
   0   8   4  388.06   33.60
   0   8  -4  300.37   30.70
   0   8   4  418.86   33.10
   0  -8   4  377.56   32.80
   0  -8   4  337.77   31.50
   0   8   4  350.36   29.60
   0  10  -4   20.20    8.60
   0  10   4    1.10    4.10
   0  10   4    1.70    6.50
   0 -10   4    8.10    5.80
   0 -10   4    7.80    6.80
   0  10  -4    3.70    5.30
   0  10   4   -0.50    5.10
   0  10  -4    9.20    5.50
   0  10  -4    2.60    5.20
   0 -12   4  807.42   62.69
   0  12  -4  815.92   65.39
   0  12   4  685.93   59.89
   0  12   4  619.74   56.79
   0  12  -4  838.12   61.19
   0  12  -4  683.83   58.19
   0  12   4  787.22   74.69
   0  14   4    6.00   10.80
   0  14  -4    6.20    8.00
   0  14   4   13.00   11.30
   0  14   4   17.30    8.60
   0  14  -4   14.50    8.20
   0  14  -4   10.60   11.30
   0  14   4    5.00    9.00
   0  14  -4   19.20   12.10
   0  14  -4   15.10    9.90
   0   0   6    0.30    2.80
   0   0  -6    0.00    2.60
   0   0   6   -0.40    2.00
   0   0   6    1.70    2.30
   0   0   6   -3.30    2.40
   0   0   6    1.30    2.80
   0   0  -6    0.80    3.40
   0   0  -6    2.10    2.50
   0   0  -6   -1.40    2.00
   0   0   6    1.20    2.30
   0   0  -6    2.40    3.00
   0   0  -6    0.00    2.10
   0  -2   6 1773.32  142.39
   0   2   6 2250.57  143.79
   0   2   6 1964.10  141.09
   0  -2   6 2061.69  141.69
   0  -2  -6 1970.70  141.69
   0  -2   6 2212.38  141.59
   0   2   6 1854.11  140.59
   0   2   6 1999.00  140.69
   0   2  -6 1950.40  142.29
   0   2  -6 1955.00  141.69
   0  -2   6 2092.19  142.29
   0   2   6 2162.58  141.89
   0   4   6    0.10    5.40
   0   4  -6    7.40    4.30
   0   4  -6    5.70    3.90
   0   4  -6   -0.60    2.90
   0  -4   6    6.30    4.20
   0   4   6    3.80    2.40
   0   4   6    6.10    4.20
   0   4  -6    1.80    3.60
   0  -4   6    1.90    4.30
   0   4  -6    4.90    4.00
   0   6  -6 1068.49   83.39
   0   6   6 1197.18   82.09
   0  -6   6 1153.18   86.29
   0   6  -6 1141.99   85.89
   0   6  -6 1093.69   85.59
   0   6  -6 1086.09   84.79
   0  -6   6 1194.98   85.89
   0   6   6 1248.58   91.59
   0   6   6 1240.28   86.69
   0   6  -6 1173.38   85.19
   0   8  -6   12.40    5.40
   0   8   6   13.50    4.40
   0   8  -6   11.40    7.50
   0   8  -6    8.00    6.50
   0  -8   6   -1.30    5.00
   0   8   6   14.20    5.30
   0   8  -6    9.60    6.20
   0   8  -6    0.00    5.30
   0   8   6   15.80    7.00
   0  -8   6    3.00    6.40
   0 -10   6  944.91   70.59
   0  10  -6  820.82   69.49
   0  10  -6  789.12   70.19
   0  10  -6  873.71   68.39
   0  10   6  948.71   72.39
   0  10  -6  797.82   70.09
   0  10  -6  897.91   72.69
   0  10   6  953.20   67.49
   0  10   6  948.91   71.19
   0 -10   6  978.90   72.79
   0  12  -6   19.90    8.90
   0  12   6   15.30    9.20
   0  12  -6    2.60    7.50
   0  12  -6   23.70   10.80
   0 -12   6    3.40    8.40
   0  12   6   11.60    8.80
   0  12  -6    9.00    7.60
   0  12  -6    4.80    9.20
   0  12   6   -0.30    4.80
   0  14  -6  690.33   59.89
   0  14  -6  807.12   64.89
   0  14  -6  743.23   61.19
   0  14  -6  660.03   58.09
   0  14   6  618.14   59.39
   0  14   6  530.95   56.19
   0  14   6  593.34   61.09
   0   0  -8 3158.08  206.38
   0   0  -8 3204.98  207.38
   0   0   8 2858.71  206.48
   0   0   8 2584.74  207.68
   0   2  -8   -1.00    2.20
   0   2  -8    0.50    3.70
   0   2   8   -6.40    3.30
   0   2  -8   -0.60    2.50
   0  -2   8   -0.30    3.90
   0   2  -8    1.20    3.40
   0  -2   8   -1.00    3.50
   0  -2  -8    1.00    3.20
   0   2   8    2.40    2.80
   0   4  -8 1610.44  116.99
   0  -4   8 1696.63  117.59
   0   4   8 1457.85  118.19
   0   4  -8 1513.05  117.29
   0   4  -8 1531.35  116.79
   0   4   8 1867.11  121.59
   0  -4   8 1757.12  119.19
   0   4  -8 1810.62  117.99
   0   4   8 1462.65  114.09
   0   6   8    2.60    8.50
   0   6   8   -3.40    2.60
   0  -6   8    1.70    5.50
   0   6  -8    5.30    5.30
   0   6  -8    1.90    4.50
   0   6  -8    0.30    5.30
   0  -6   8    1.10    5.50
   0   6   8   -0.40    5.30
   0   6  -8    5.90    5.50
   0   8  -8 1389.56  111.19
   0   8   8 1412.96  115.99
   0   8  -8 1509.55  112.69
   0   8   8 1518.45  112.79
   0   8   8 1548.25  106.99
   0   8   8 1555.24  108.29
   0   8  -8 1571.34  109.89
   0  -8   8 1495.65  113.39
   0  -8   8 1569.04  112.19
   0   8   8 1553.54  112.99
   0   8  -8 1380.16  112.29
   0  10  -8    2.70    7.90
   0  10   8   25.50   10.20
   0  10  -8   -6.30    5.30
   0  10  -8    3.50    6.50
   0  10  -8    5.10    6.70
   0 -10   8    7.10    8.10
   0  10   8    4.80    5.40
   0  10   8    1.50    4.00
   0  10  -8    5.10    5.90
   0  10   8    5.60    8.20
   0 -10   8   -3.20    5.50
   0  12  -8   56.59   12.40
   0  12  -8   69.99   16.70
   0  12  -8   72.09   16.40
   0  12  -8   69.09   18.70
   0  12   8   38.50   13.90
   0  12  -8   69.19   16.90
   0 -12   8   55.39   17.00
   0  12   8   31.70    9.70
   0  12   8   57.59   15.40
   0  14   8    1.20    9.90
   0  14   8    9.80   12.10
   0  14  -8   -5.80    7.10
   0  14  -8   -7.10    6.90
   0  14   8    0.00    9.90
   0   0  10    2.00    4.80
   0   0 -10    3.30    4.50
   0   0 -10    4.90    4.40
   0   0 -10    4.90    4.40
   0   0  10    1.90    4.60
   0   2  10  593.34   45.60
   0   2 -10  540.45   46.90
   0  -2 -10  594.74   46.50
   0  -2  10  619.74   47.40
   0   2 -10  564.24   46.30
   0   2 -10  619.34   46.80
   0  -2  10  539.45   48.10
   0   2  10  684.63   50.59
   0   4 -10    1.30    4.80
   0   4 -10   -5.80    4.70
   0   4  10    1.60    5.10
   0   4  10    6.00    8.90
   0  -4  10   -6.30    5.40
   0   4 -10    0.60    4.10
   0  -4  10   -3.50    5.60
   0   4 -10   -1.90    4.00
   0   4  10    3.00    3.20
   0   6 -10 2927.71  210.98
   0  -6  10 2930.81  210.18
   0  -6  10 2955.10  208.28
   0   6  10 2922.71  210.08
   0   6  10 2636.34  203.28
   0   6 -10 2822.32  208.58
   0   6  10 2914.81  214.68
   0   6 -10 3254.27  208.78
   0   8  10    2.30   10.30
   0   8 -10    4.70    6.50
   0   8 -10   12.40    8.40
   0   8 -10   15.10    9.10
   0  -8  10    2.80    7.10
   0   8  10    6.20    4.70
   0   8  10    1.00    6.30
   0   8 -10   10.00    7.70
   0  -8  10    0.30    6.50
   0  10  10  265.67   26.70
   0 -10  10  231.38   34.30
   0 -10  10  261.47   30.40
   0  10 -10  323.87   33.50
   0  10  10  274.57   31.70
   0  10  10  285.47   24.90
   0  10 -10  351.36   33.00
   0  10  10  285.87   32.30
   0  12 -10   -0.20    9.20
   0  12  10    0.40    7.30
   0  12 -10    1.20    8.40
   0  12  10   -8.40    7.20
   0 -12  10    3.30   10.10
   0  12 -10   15.50   11.50
   0  12  10    5.80    9.70
   0  12 -10   -0.70    9.60
   0   0 -12   38.60    9.20
   0   0 -12   21.50    7.40
   0   0 -12   22.00    7.30
   0  -2  12   -6.90    4.20
   0   2 -12    0.50    4.10
   0  -2 -12    1.60    5.00
   0  -2  12    4.90    5.80
   0   2 -12    1.10    5.50
   0   2  12   -0.10   12.70
   0   2  12   -8.10    2.40
   0  -4  12 3143.79  212.98
   0   4 -12 2967.50  212.28
   0   4 -12 2955.50  213.78
   0   4 -12 2808.62  211.78
   0  -4  12 3342.37  216.88
   0   4  12 2720.43  214.58
   0   4  12 3172.38  217.78
   0   4  12 2807.82  209.08
   0   6  12   11.00    8.50
   0   6  12    0.20    3.50
   0   6 -12    0.90    4.80
   0  -6  12    4.90    7.20
   0  -6  12    3.30    8.50
   0   6 -12   -0.70    4.70
   0   6 -12   -0.50    6.50
   0   6  12    0.40    9.60
   0   6 -12   -0.80    5.10
   0   8  12 1002.90   87.89
   0   8  12 1015.50   81.69
   0   8 -12 1076.99   81.59
   0   8 -12  961.30   79.69
   0   8 -12  990.50   79.39
   0   8 -12  941.21   79.09
   0  -8  12  913.21   81.69
   0  -8  12  954.60   78.99
   0   8  12 1025.50   73.69
   0  10 -12    1.40    8.50
   0  10 -12    8.60   10.20
   0 -10  12    4.40   10.10
   0  10 -12    5.20    8.80
   0  10 -12   10.00    9.90
   0 -10  12    8.80    9.50
   0  10  12    2.60    8.50
   0  10  12    0.10    5.00
   0  10  12   13.30   10.60
   0  12  12  356.36   39.40
   0  12 -12  321.37   39.10
   0  12  12  334.47   29.10
   0  12  12  360.86   40.00
   0  12 -12  376.96   41.20
   0  12 -12  280.57   41.20
   0  12 -12  375.06   40.00
   0   0  14   12.60    7.60
   0   0  14    6.60    7.00
   0   0 -14    9.30    6.70
   0   0 -14   -2.90    4.90
   0   0 -14   -1.10    4.90
   0   2 -14  320.27   31.80
   0   2 -14  385.86   32.90
   0  -2 -14  368.96   32.40
   0   2 -14  290.97   31.40
   0   2 -14  352.36   33.80
   0   4 -14   -3.40    5.30
   0   4  14    1.50    3.30
   0   4 -14    0.70    5.80
   0   4  14    3.70    5.70
   0   4 -14    7.50    5.90
   0   4  14    2.50    9.30
   0   4 -14    1.80    5.90
   0  -4  14   -6.40    6.90
   0  -4  14    2.60    6.60
   0   6  14 1060.19   93.39
   0   6 -14 1068.99   85.29
   0   6 -14 1058.49   85.19
   0   6 -14 1135.89   86.39
   0  -6  14  984.70   88.19
   0   6 -14 1152.18   87.99
   0   6  14 1029.80   80.59
   0   6  14 1156.28   89.39
   0   8 -14    3.80    7.00
   0   8 -14   -3.70    7.60
   0   8 -14   -6.70    4.80
   0   8  14    3.40    9.40
   0   8  14    2.60    5.40
   0  -8  14   -0.40    7.60
   0  -8  14   14.90   10.80
   0   8  14   15.30   17.40
   0   8 -14   -0.10    7.00
   0  10  14  305.67   27.00
   0  10  14  272.67   29.10
   0  10 -14  305.87   34.60
   0  10 -14  307.07   34.80
   0  10 -14  276.57   36.00
   0  10  14  288.57   35.60
   0  10  14  280.47   40.80
   0 -10  14  305.67   42.70
   0  10 -14  275.27   34.10
   0  10  14  270.47   38.30
   0   0 -16  816.22   68.19
   0   0 -16  926.81   67.59
   0   0 -16  934.11   68.49
   0   0  16  689.83   66.49
   0   2  16    4.50    7.10
   0  -2  16   13.60    8.20
   0  -2 -16   -0.60    5.60
   0   2  16    4.60   11.30
   0   2 -16    1.20    6.70
   0   2 -16   -1.60    6.50
   0   2 -16   -5.00    5.70
   0  -2  16   -1.00    6.00
   0  -4  16  558.34   50.39
   0   4  16  468.65   55.29
   0   4 -16  641.44   51.19
   0   4  16  544.25   53.29
   0   4 -16  530.15   49.70
   0  -4  16  505.55   53.69
   0   4 -16  596.14   50.59
   0   4 -16  610.44   52.79
   0   4  16  526.25   46.30
   0   6 -16    9.40    9.40
   0   6  16    1.40   12.80
   0   6  16   -0.10    4.30
   0   6 -16    0.90    7.80
   0   6  16    1.60    5.50
   0   6 -16    7.30    7.40
   0   6 -16    8.50    8.10
   0  -6  16    1.80    7.20
   0   8 -16 1137.49   91.39
   0   8  16 1006.90   83.49
   0  -8  16 1017.10   95.09
   0   8  16  921.31   99.39
   0   8 -16 1315.77   95.69
   0   8 -16 1244.78   92.69
   0   8  16 1125.59   94.19
   0  -8  16 1012.30   89.89
   0   8 -16 1204.48   92.39
   0  10  16    4.40    6.30
   0 -10  16  -10.70   10.70
   0  10  16    9.20   18.40
   0  10 -16    4.70   10.40
   0  10  16   -7.30   14.50
   0   0 -18    1.40    6.80
   0   0  18    1.40    9.30
   0   2 -18  886.71   79.89
   0   2 -18 1036.60   88.69
   0   2 -18  867.31   83.69
   0   2  18 1069.19   81.09
   0  -2  18 1126.69   91.59
   0  -2  18 1099.99   83.39
   0   2  18 1174.98   93.09
   0   4 -18    0.70    6.60
   0   4 -18    7.00    9.50
   0   4  18   -4.50    5.30
   0  -4  18    2.80    8.80
   0   4 -18   -4.00    7.80
   0   4  18   -0.60   14.10
   0   4  18   -9.60    8.00
   0   4 -18    0.30    8.00
   0  -4  18   -5.60   10.90
   0   6 -18  762.02   71.99
   0   6  18  907.81   69.19
   0   6 -18  871.11   76.69
   0   6 -18  913.21   75.29
   0   6 -18  782.72   72.89
   0  -6  18  873.11   74.19
   0   6  18 1023.80   80.99
   0   6  18  837.62   85.29
   0  -6  18  835.02   79.89
   0   8 -18   14.70   18.20
   0   8  18   14.60   19.90
   0   8 -18    2.40   10.50
   0  -8  18    4.90    9.70
   0   8  18   -5.30    5.90
   0  -8  18   16.80   15.50
   0   8  18  -11.30   13.30
   0   0  20  195.98   37.50
   0   0  20  202.38   28.90
   0   0 -20  190.48   28.20
   0   2  20  -10.60    6.70
   0   2  20    0.90   14.70
   0   2 -20    0.70    7.00
   0   2  20   -1.80   10.60
   0   2 -20   -6.30    7.00
   0   2 -20   -3.10    7.40
   0  -2  20   10.30   10.90
   0  -2  20    2.70   13.40
   0   4  20  194.18   33.70
   0   4 -20  231.58   34.00
   0  -4  20  190.68   38.00
   0   4  20  118.59   34.20
   0   4  20  176.08   25.00
   0   4 -20  192.98   28.90
   0   4 -20  198.58   29.20
   0  -4  20  127.39   25.40
   0   6 -20    0.60    9.20
   0   6  20   16.00   13.40
   0   6 -20   -3.80    9.60
   0   6  20   -1.10    7.10
   0   6 -20    6.70   12.60
   0  -6  20   -5.10   10.00
   0   6  20   15.40   21.20
   0   6 -20   -4.90   11.90
   0   0  22   -8.50   14.10
   0   0  22   22.60   21.90
  -1   1   1 3147.98  194.88
   1   1   1 2913.81  205.98
   1  -1  -1 3047.40  204.38
  -1  -1   1 2529.55  194.98
  -1  -3  -1 9781.42  673.93
   1  -3  -1 9999.00  687.43
   1  -5   1 2799.62  184.08
   1   5  -1 2669.13  183.88
   1  -5   1 2649.24  183.68
   1   5  -1 2322.17  184.28
   1  -5   1 2654.83  182.88
  -1   5   1 2698.83  197.68
   1   5  -1 2982.20  184.78
  -1   5   1 2858.21  196.08
  -1   5   1 3110.59  199.18
   1  -5   1 2517.45  183.88
   1  -5  -1 2711.43  191.38
   1  -5  -1 2692.33  184.58
   1   5   1 2817.42  184.58
   1   5   1 2305.47  184.38
   1  -5  -1 2722.83  182.98
  -1  -5   1 2916.31  197.48
  -1   5  -1 2628.24  197.48
   1   5   1 2530.45  183.18
  -1   5  -1 2809.22  196.88
  -1   7   1  401.36   34.80
  -1   7   1  439.46   33.10
  -1  -7  -1  430.26   33.30
   1   7  -1  464.75   34.70
   1  -7   1  391.26   33.20
  -1   7   1  418.56   34.10
   1   7  -1  364.86   35.20
   1  -7   1  418.56   34.00
   1   7  -1  497.55   34.50
   1  -7   1  439.46   32.10
   1   7  -1  415.86   34.90
   1   7   1  392.76   33.10
  -1   7  -1  446.46   33.60
   1  -7  -1  440.16   33.50
   1  -7  -1  459.85   32.90
   1   7   1  423.76   34.50
  -1   7  -1  450.65   34.10
  -1   7  -1  456.15   35.30
   1   7   1  393.36   34.80
  -1   7  -1  363.96   35.10
  -1  -7   1  426.36   34.40
  -1  -7   1  407.06   33.90
  -1  -9  -1 1248.38   84.19
  -1   9   1 1152.88   85.69
   1  -9   1 1114.09   83.89
  -1   9   1 1135.69   87.09
   1   9  -1 1175.98   83.89
   1   9  -1 1089.89   83.99
   1   9  -1  952.40   85.39
   1   9  -1 1207.68   85.99
  -1  -9  -1 1102.29   82.49
  -1   9   1 1147.29   82.89
   1  -9   1 1141.29   82.99
  -1   9   1 1151.48   84.29
   1  -9  -1 1130.19   81.69
   1  -9  -1 1130.39   82.99
  -1  -9   1 1144.09   83.69
   1   9   1 1160.48   84.59
   1   9   1 1155.88   83.29
   1   9   1 1206.48   86.09
  -1  -9   1 1098.29   80.59
  -1   9  -1 1189.78   85.89
  -1   9  -1  956.70   85.59
  -1  -9   1 1162.08   84.49
  -1   9  -1 1130.49   83.89
  -1 -11  -1  109.59   16.60
  -1  11   1  120.29   19.00
  -1  11   1  115.99   16.50
   1  11  -1  117.69   17.40
   1  11  -1   78.69   16.60
   1 -11   1   95.39   15.40
   1  11  -1  109.59   19.10
  -1  11   1  140.39   22.30
  -1  11   1  110.59   17.20
  -1  11  -1  135.79   18.40
   1  11   1  108.69   19.70
   1  11   1   85.39   15.20
   1  11   1  100.19   18.00
  -1 -11   1  119.59   17.80
  -1  11  -1   87.29   18.10
  -1  11  -1  120.59   19.20
   1  11   1  106.29   15.70
  -1  11  -1   98.59   16.30
   1 -11  -1   98.69   14.60
   1  13  -1  318.77   33.90
  -1  13   1  367.06   35.30
  -1  13   1  338.97   36.60
   1  13  -1  342.77   35.50
   1  13  -1  270.87   30.10
  -1  13   1  316.37   31.90
  -1  13   1  268.47   29.20
   1  13  -1  268.57   30.50
  -1  13  -1  298.67   33.50
   1  13   1  292.07   31.30
  -1  13  -1  331.87   35.80
  -1  13  -1  310.07   30.50
   1  13   1  361.56   35.10
  -1  13  -1  292.17   30.70
   1  13   1  337.47   36.00
   1  13   1  304.47   30.20
  -1  15   1   60.99   15.00
   1  15  -1   56.49   25.60
   1  15  -1   48.00   19.00
  -1  15   1   53.79   16.90
   1  15  -1   59.79   15.90
  -1  15   1   44.40   13.40
   1  15  -1   44.70   14.00
  -1  15  -1   53.49   14.10
   1  15   1   51.99   14.90
  -1  15  -1   89.59   20.10
   1  15   1   68.09   20.80
  -1  15  -1   39.30   12.50
   1  15   1   70.99   25.10
  -1  15  -1   50.19   27.60
  -1   1   3  528.05   37.60
  -1  -1  -3  470.05   38.40
   1   1  -3  485.85   33.60
   1   1  -3  475.15   33.40
   1   1  -3  419.26   33.20
  -1   1   3  548.15   37.80
  -1  -1  -3  474.45   37.60
   1  -1   3  462.35   33.60
  -1   1   3  597.34   38.60
  -1   1  -3  459.65   38.20
  -1   1  -3  477.05   38.40
  -1  -1   3  510.95   38.50
   1  -1  -3  444.96   32.80
   1  -1  -3  429.56   32.30
   1   1   3  505.05   32.80
  -1  -1   3  600.54   38.40
  -1  -1   3  606.04   38.40
  -1  -1   3  563.44   38.20
   1  -1  -3  431.66   32.70
  -1   3   3  528.35   39.10
   1   3  -3  517.05   37.80
   1   3  -3  516.85   38.30
   1  -3   3  553.94   37.60
  -1  -3  -3  511.05   39.20
   1   3  -3  457.95   38.40
   1  -3   3  495.15   38.20
   1  -3   3  545.15   38.80
  -1   3   3  518.65   36.60
   1   3  -3  506.55   38.70
   1  -3   3  555.84   38.40
   1  -3   3  474.75   37.70
  -1  -3  -3  510.75   36.80
   1  -3   3  551.74   39.00
  -1   3   3  548.45   40.70
  -1   3  -3  515.75   38.70
  -1  -3   3  479.15   38.60
  -1   3  -3  534.05   38.80
   1  -3  -3  499.95   36.30
  -1  -3   3  521.65   39.20
   1  -3  -3  549.25   38.20
  -1  -3   3  520.05   38.80
  -1   3  -3  469.75   38.00
  -1  -3   3  547.55   38.50
   1   3   3  501.25   38.80
  -1  -3   3  543.15   38.00
  -1   3  -3  468.35   38.10
   1   3   3  533.95   42.10
   1   3   3  494.55   36.80
  -1   3  -3  473.85   37.30
  -1   3  -3  585.64   39.00
  -1  -3   3  526.95   38.80
   1  -5   3 3060.59  206.08
  -1   5   3 3242.48  210.78
   1  -5   3 3162.48  207.58
  -1   5   3 3048.69  207.68
   1   5  -3 3099.39  206.98
  -1   5   3 3085.99  210.88
   1  -5   3 3091.59  206.98
  -1   5   3 2830.42  207.78
   1   5  -3 2680.53  207.38
   1  -5  -3 2765.12  208.28
  -1  -5   3 3048.60  210.38
   1   5   3 3181.98  207.88
  -1   5  -3 2863.41  208.98
  -1   5  -3 2717.83  209.68
   1   5   3 2881.81  207.68
   1   5   3 2870.21  205.28
  -1   5  -3 2929.21  209.48
  -1  -5   3 3220.48  210.98
  -1  -5   3 3180.28  209.68
   1   5   3 2886.31  204.98
   1  -7   3  202.88   19.80
  -1   7   3  225.88   21.00
   1   7  -3  221.68   19.70
   1  -7   3  195.18   17.90
   1   7  -3  219.38   19.40
  -1   7   3  204.48   19.70
  -1   7   3  202.98   17.40
   1   7  -3  188.38   20.50
   1   7  -3  190.48   20.00
   1   7   3  217.48   17.40
   1   7   3  235.08   21.30
   1   7   3  215.38   20.30
  -1   7  -3  171.58   19.90
  -1  -7   3  203.08   19.80
   1   7   3  191.28   17.80
  -1   7  -3  217.38   20.40
  -1  -7   3  243.68   21.00
   1  -7  -3  193.48   16.70
  -1   7  -3  184.28   18.60
  -1   7  -3  187.48   18.30
  -1   9   3  532.35   48.70
  -1  -9  -3  685.93   47.40
   1  -9   3  488.95   43.30
   1  -9   3  485.75   40.90
   1  -9   3  477.55   38.80
   1   9   3  524.75   40.10
   1   9   3  544.85   43.60
   1   9   3  509.75   42.00
  -1   9  -3  647.04   52.19
  -1  -9   3  522.95   49.30
  -1   9  -3  712.73   49.90
  -1 -11  -3   77.89   13.70
   1 -11   3  124.59   18.70
   1  11  -3  140.59   21.00
  -1  11   3  112.49   14.00
   1  11  -3   99.49   16.50
   1  11  -3   99.79   16.50
  -1  11   3  114.29   20.20
  -1  11   3  131.39   20.00
   1  11  -3  111.59   19.90
  -1  11   3  120.49   17.80
  -1  11  -3  106.99   16.60
  -1  11  -3  111.09   16.70
  -1  11  -3  106.49   18.00
  -1  11  -3   76.19   16.30
   1  11   3  127.39   19.90
   1  11   3  106.69   15.70
   1  11   3  117.29   17.90
  -1 -11   3  119.79   19.10
  -1 -11   3   98.59   17.30
   1  13  -3  242.98   26.00
   1  13  -3  178.98   23.60
  -1  13   3  185.48   22.00
  -1  13   3  203.78   31.00
  -1  13   3  222.78   25.10
   1  13  -3  242.48   29.00
   1  13  -3  209.28   30.30
  -1  13   3  241.58   27.80
  -1  13  -3  174.78   23.10
  -1  13  -3  194.18   23.10
   1  13   3  211.58   23.70
   1  13   3  233.68   33.30
   1  13   3  222.48   31.90
   1  13   3  214.58   25.60
  -1  13  -3  224.88   26.90
   1  15  -3   51.59   15.30
   1  15  -3   56.79   19.20
  -1  15   3   71.29   27.10
  -1  15   3   61.49   16.30
   1  15  -3   61.19   17.30
   1  15  -3   55.79   14.30
  -1  15   3   98.49   32.90
  -1  15  -3   69.29   21.00
   1  15   3   46.30   19.40
  -1  15  -3   60.69   17.00
  -1  15  -3   51.79   15.10
   1  15   3   79.09   17.90
  -1  15  -3   68.39   15.20
   1   1  -5 1887.91  131.79
  -1  -1  -5 1695.43  134.19
  -1   1   5 1709.13  134.19
   1   1  -5 1663.83  130.89
  -1  -1  -5 1711.53  134.79
   1  -1   5 2048.50  131.49
  -1  -1  -5 2091.69  135.69
   1  -1   5 1675.23  131.89
   1   1  -5 1672.33  131.09
  -1   1   5 2023.20  135.79
   1   1  -5 1830.72  131.69
  -1   1   5 2073.69  134.79
   1   1  -5 1660.33  131.29
  -1   1   5 2108.69  135.29
  -1  -1  -5 1971.50  134.69
  -1  -1  -5 1730.03  134.59
   1   1  -5 1985.50  131.19
   1  -1   5 1823.02  131.29
   1  -1   5 1971.10  131.39
   1  -1  -5 1824.22  130.29
  -1   1  -5 1976.10  135.79
   1   1   5 1720.03  130.59
   1   1   5 2098.99  131.59
   1  -1  -5 2063.29  130.99
   1   1   5 1918.11  131.29
  -1   1  -5 1878.91  135.09
   1   1   5 1957.10  131.39
  -1  -1   5 2019.70  134.99
   1  -1  -5 1957.70  131.29
  -1   1  -5 1705.93  134.79
  -1   1  -5 2097.79  136.39
   1   1   5 1967.80  132.69
   1   1   5 1967.60  130.79
  -1  -1   5 2048.10  135.49
   1  -1  -5 1904.91  130.99
  -1  -1   5 2074.19  134.79
   1  -1  -5 1849.81  130.79
  -1  -1   5 1925.51  135.39
  -1  -1   5 2030.50  135.09
  -1   3   5 1066.89   82.99
   1   3  -5 1200.78   78.09
   1   3  -5 1114.69   78.89
   1  -3   5 1120.29   77.29
   1   3  -5 1016.40   77.99
   1   3  -5 1079.29   78.79
  -1   3   5 1064.89   79.79
   1   3  -5 1108.59   78.99
   1  -3   5 1140.69   78.59
   1   3  -5 1049.70   78.09
  -1   3   5 1234.18   83.59
  -1   3   5 1118.79   81.59
   1  -3   5 1089.39   79.09
  -1  -3  -5 1102.09   81.69
   1  -3  -5 1121.19   77.39
  -1   3  -5 1135.29   82.29
  -1  -3   5 1145.19   81.89
  -1   3  -5 1263.97   82.79
   1   3   5 1050.99   79.39
   1   3   5 1016.40   76.39
  -1   3  -5 1167.18   82.49
  -1  -3   5 1116.89   82.89
  -1  -3   5 1198.48   82.49
   1   3   5 1016.30   78.19
  -1   3  -5  982.90   81.59
  -1  -3   5 1253.97   81.39
  -1   3  -5 1121.89   81.79
  -1   5   5 1526.45  108.99
   1   5  -5 1373.46  107.89
   1  -5   5 1458.05  108.39
  -1   5   5 1457.15  105.09
   1  -5   5 1597.24  109.39
  -1   5   5 1437.56  111.59
   1   5  -5 1741.43  108.19
   1   5  -5 1543.95  109.19
  -1  -5   5 1452.55  108.29
   1   5   5 1449.76  108.99
   1   5   5 1410.66  105.69
  -1   5  -5 1568.54  108.99
  -1  -5   5 1567.04  109.19
  -1   5  -5 1569.64  108.19
  -1   5  -5 1572.74  106.99
  -1   5  -5 1405.76  108.39
   1   5   5 1532.15  114.09
  -1   7   5  787.32   54.49
  -1   7   5  753.32   58.69
  -1   7   5  815.12   59.69
   1   7  -5  679.03   57.49
   1  -7   5  766.62   58.09
   1  -7   5  788.32   59.09
   1   7  -5  847.82   58.59
  -1   7   5  756.72   55.19
   1   7  -5  703.53   59.09
   1   7   5  764.72   58.59
   1   7   5  744.03   54.79
  -1  -7   5  801.62   59.49
   1   7   5  753.12   58.59
  -1   7  -5  649.14   55.59
  -1   7  -5  747.33   58.49
  -1  -7   5  779.52   58.49
   1   7   5  731.13   58.99
  -1   7  -5  770.02   59.69
  -1   7  -5  698.63   57.69
   1   9  -5  828.12   64.39
   1   9  -5  907.71   62.69
   1  -9   5  767.62   62.69
   1   9  -5  736.93   64.89
  -1   9   5  858.11   64.69
  -1   9   5  797.42   65.19
  -1   9   5  786.32   60.99
   1  -9   5  795.72   64.29
  -1   9  -5  784.02   65.99
   1   9   5  847.62   65.29
   1   9   5  812.12   60.99
  -1   9  -5  835.82   64.89
  -1   9  -5  871.11   65.49
   1   9   5  778.22   63.59
  -1  -9   5  820.12   64.49
   1   9   5  804.32   59.49
  -1  -9   5  754.12   64.69
  -1   9  -5  863.31   62.29
   1  11  -5   84.29   14.00
   1  11  -5   77.49   14.80
   1  11  -5   62.39   15.40
   1  11  -5   75.79   16.50
   1  11  -5   81.19   15.80
  -1  11  -5   72.59   13.20
  -1  11  -5  103.19   18.60
  -1  11  -5   99.49   16.90
  -1  11  -5   97.19   17.40
  -1  11  -5   80.09   17.00
   1  13  -5  408.66   40.50
   1  13  -5  334.47   35.00
   1  13  -5  426.16   41.30
  -1  13   5  406.86   42.60
   1  13  -5  346.37   37.70
  -1  13   5  370.26   47.60
  -1  13   5  342.17   39.20
   1  13  -5  426.86   42.70
  -1  13   5  370.66   35.10
   1  13   5  396.66   40.10
  -1  13  -5  376.46   39.80
   1  13   5  376.56   35.40
  -1  13  -5  418.66   38.90
  -1 -13   5  383.06   40.10
  -1  13  -5  481.65   44.30
   1  13   5  403.26   41.90
   1  13   5  412.56   42.40
  -1  13  -5  383.86   35.90
  -1  13  -5  436.86   40.50
   1  15  -5  213.38   32.30
  -1  15   5  231.98   33.70
   1  15   5  209.78   32.60
  -1  15  -5  242.08   35.60
  -1  -1  -7 1373.46   94.49
   1   1  -7 1414.86   95.79
   1  -1   7 1216.18   96.99
   1   1  -7 1370.66   96.29
  -1   1   7 1449.46   93.99
  -1  -1  -7 1415.76   93.79
  -1   1   7 1177.98   93.39
   1  -1   7 1395.16   95.89
   1   1  -7 1244.28   96.09
   1  -1   7 1389.16   96.29
  -1   1   7 1379.96   95.79
  -1  -1  -7 1426.16   96.39
   1   1  -7 1218.28   95.49
   1   1   7 1239.98   95.19
  -1   1  -7 1442.16   96.29
  -1  -1   7 1167.48   95.09
  -1   1  -7 1222.78   93.89
  -1   1  -7 1143.89   94.29
   1  -1  -7 1416.56   96.29
   1   1   7 1361.06   95.79
  -1   1  -7 1189.48   94.09
  -1  -1   7 1332.27   94.59
  -1  -1   7 1429.46   93.89
   1   1   7 1358.96   97.89
   1  -1  -7 1353.66   95.59
   1  -1  -7 1462.45   95.59
   1  -3   7  672.43   46.10
   1  -3   7  637.24   46.80
  -1   3   7  704.53   47.70
  -1   3   7  605.94   43.40
   1   3  -7  642.94   45.50
   1   3  -7  523.85   44.70
   1   3  -7  540.25   44.80
   1   3  -7  554.94   45.40
  -1   3  -7  613.44   45.70
  -1  -3   7  650.03   46.90
  -1   3  -7  545.45   45.50
  -1   3  -7  502.65   44.60
  -1   3  -7  559.54   45.60
   1   3   7  601.64   43.50
   1   3   7  557.44   46.50
  -1   3  -7  570.04   45.10
   1  -5   7 1172.98   84.09
   1   5  -7 1292.27   84.99
   1  -5   7 1135.59   84.89
  -1   5   7 1104.29   82.29
  -1   5   7 1221.28   90.39
   1   5  -7 1305.47   85.49
   1   5  -7 1095.79   85.89
   1   5  -7 1077.89   83.29
  -1   5   7 1145.19   86.99
   1   5  -7  994.50   83.09
  -1   5  -7 1078.79   85.09
   1   5   7 1038.50   80.59
  -1  -5   7 1121.89   86.09
  -1   5  -7 1267.47   86.09
  -1   5  -7 1126.59   86.19
   1   5   7 1222.08   90.19
  -1  -5   7 1181.18   87.09
   1   5   7 1077.19   84.79
  -1   5  -7 1299.47   86.99
  -1   5  -7 1102.79   86.29
   1   7  -7  200.58   21.10
  -1   7   7  215.08   23.20
  -1   7   7  258.17   19.50
   1   7  -7  175.88   19.70
   1   7  -7  194.88   20.20
   1   7  -7  155.48   17.60
   1   7  -7  182.18   20.70
  -1   7   7  251.57   27.60
  -1   7  -7  224.48   22.50
  -1   7  -7  196.48   20.10
  -1   7  -7  187.68   23.70
   1   7   7  267.57   29.20
  -1   7  -7  190.38   22.50
  -1  -7   7  291.87   24.70
  -1  -7   7  251.87   24.50
  -1   7  -7  195.98   25.00
   1   9  -7  761.92   56.89
  -1   9   7  655.23   56.09
   1  -9   7  681.73   57.39
  -1   9   7  680.43   51.99
  -1   9   7  692.13   56.99
   1   9  -7  725.23   58.09
   1   9  -7  687.33   54.09
   1  -9   7  651.43   55.49
   1   9  -7  690.43   56.39
  -1   9   7  707.03   50.49
  -1   9  -7  709.13   57.69
  -1   9  -7  606.54   55.59
   1   9   7  608.94   52.29
   1   9   7  649.74   56.99
   1   9   7  744.53   57.49
  -1  -9   7  699.13   55.99
  -1  -9   7  703.63   57.49
  -1   9  -7  708.83   56.19
  -1   9  -7  628.74   54.69
  -1   9  -7  688.53   53.19
   1   9   7  686.23   51.29
   1  11  -7  401.76   39.10
  -1  11   7  337.97   33.10
  -1  11   7  415.16   38.60
  -1  11   7  417.46   39.70
   1  11  -7  370.56   37.10
   1  11  -7  310.97   35.60
   1 -11   7  403.06   38.80
   1  11  -7  326.27   34.90
   1  11   7  386.56   36.70
  -1  11  -7  410.76   38.90
   1  11   7  412.46   38.60
   1  11   7  388.56   33.00
  -1  11  -7  351.56   37.60
  -1  11  -7  469.15   38.80
  -1  11  -7  457.25   41.60
  -1  11  -7  359.96   34.40
  -1 -11   7  405.26   39.70
   1 -13   7   87.29   21.70
   1  13  -7  162.28   25.40
  -1  13   7  187.78   26.70
   1  13  -7  154.28   27.30
   1  13  -7  200.28   29.30
   1  13  -7  133.29   23.20
  -1  13   7  143.09   24.60
   1  13  -7  112.19   19.30
  -1 -13   7  135.59   24.90
   1  13   7  126.39   22.90
  -1  13  -7  153.98   25.60
   1  13   7  151.08   21.20
  -1  13  -7  156.68   28.20
  -1  13  -7  129.19   19.40
   1  13   7  164.28   26.90
  -1  13  -7  107.79   21.30
  -1  13  -7  162.58   25.20
   1  -1   9  952.20   79.79
  -1  -1  -9 1104.29   74.39
   1  -1   9 1091.49   78.69
   1   1  -9 1105.49   78.29
   1   1  -9 1057.89   78.09
  -1   1   9  919.61   73.99
  -1   1   9 1024.10   76.99
   1   1  -9 1032.80   78.89
  -1  -1  -9 1062.59   75.19
   1  -1  -9 1150.58   78.29
  -1  -1   9  907.91   76.09
  -1  -1   9 1104.49   75.69
   1   1   9  997.00   77.59
   1  -1  -9 1149.19   78.59
  -1   1  -9  974.30   74.69
  -1   1  -9  971.20   75.49
   1  -1  -9 1104.39   77.39
   1   1   9 1005.60   80.59
  -1   1  -9 1096.99   75.49
   1   3  -9  737.03   51.69
   1   3  -9  596.84   50.59
   1  -3   9  709.93   53.69
  -1   3   9  724.33   54.39
   1   3  -9  641.44   50.89
   1   3  -9  576.14   51.09
  -1   3   9  667.93   49.80
   1  -3   9  656.13   51.49
  -1   3  -9  617.74   51.29
  -1  -3   9  696.93   52.49
   1   3   9  629.74   49.10
  -1   3  -9  605.44   51.89
  -1  -3   9  746.03   54.29
  -1   3  -9  564.64   51.09
   1   3   9  786.12   55.59
  -1   3  -9  764.52   52.79
   1  -5   9  510.45   39.70
  -1   5   9  481.55   42.30
   1  -5   9  496.55   41.30
   1   5  -9  446.36   38.60
   1   5  -9  435.26   38.70
   1   5  -9  430.16   38.30
  -1   5   9  552.54   45.90
   1   5  -9  419.66   38.70
  -1   5   9  523.65   37.40
  -1   5  -9  419.46   39.80
   1   5   9  561.34   46.50
   1   5   9  455.95   35.70
  -1  -5   9  468.45   42.10
   1   5   9  461.35   40.50
  -1   5  -9  456.55   40.70
  -1   5  -9  513.25   41.70
  -1   5  -9  433.36   39.80
  -1  -5   9  557.44   42.00
  -1   7   9  323.17   30.90
   1   7  -9  294.57   28.60
   1   7  -9  280.17   28.80
   1  -7   9  276.07   28.80
  -1   7   9  345.87   35.90
   1   7  -9  266.17   29.00
  -1   7   9  320.67   24.90
   1  -7   9  362.26   32.20
   1   7  -9  270.57   29.40
  -1   7  -9  256.97   28.80
   1   7   9  373.56   32.30
  -1   7  -9  337.37   30.60
  -1   7  -9  285.17   28.90
   1   7   9  315.77   25.30
   1   7   9  274.97   38.80
  -1   7  -9  232.18   27.10
  -1  -7   9  332.97   31.10
  -1  -7   9  277.77   29.00
  -1   9   9 1086.79   85.99
  -1   9   9  989.90   79.89
   1  -9   9 1037.90   86.99
  -1   9   9  976.40   78.49
  -1   9   9 1057.59   85.59
   1   9  -9 1238.98   84.29
   1   9  -9 1040.60   80.89
   1  -9   9  959.20   80.19
   1   9   9  935.91   76.59
  -1  -9   9  974.10   86.09
  -1   9  -9 1272.57   86.19
   1   9   9 1019.20   75.59
  -1   9  -9 1156.88   86.49
   1   9   9 1063.29   82.39
   1   9   9 1012.60   82.09
  -1   9  -9 1135.69   84.99
  -1   9  -9 1220.98   87.49
  -1  11   9  118.69   21.20
   1  11  -9   96.49   20.70
  -1  11   9  110.99   16.10
   1  11  -9   70.19   18.30
   1  11  -9  118.79   25.30
  -1  11   9  113.39   21.00
   1 -11   9  131.39   23.90
   1  11  -9  110.99   20.70
   1  11   9  123.49   22.40
   1  11   9  125.99   31.20
   1  11   9   96.79   15.80
  -1  11  -9   92.69   19.80
  -1 -11   9  130.89   23.20
  -1  11  -9  116.89   21.50
  -1  11  -9  102.19   19.80
  -1  11  -9  122.99   23.60
   1  11   9  112.39   14.00
   1  13  -9  176.78   27.30
   1  13  -9  135.59   25.50
   1  13  -9  111.49   23.10
   1  13  -9  151.48   28.30
  -1  13   9  134.39   24.90
   1 -13   9  130.99   26.90
  -1  13   9  124.29   23.60
  -1  13  -9  136.99   24.90
  -1  13  -9  124.69   25.00
  -1  13  -9  137.09   25.00
  -1  13  -9  125.09   23.90
   1  13   9  132.19   24.60
  -1 -13   9  101.69   23.60
   1  13   9  124.69   24.40
  -1   1  11  889.41   75.79
  -1  -1 -11 1050.99   74.19
  -1   1  11  936.81   72.99
  -1  -1 -11  972.50   72.69
   1  -1  11  991.20   76.19
   1  -1  11  856.01   77.69
  -1  -1 -11 1033.70   74.09
   1   1 -11 1076.89   76.19
   1   1 -11  938.91   76.09
   1   1 -11 1066.39   76.09
   1   1 -11 1121.09   77.69
   1  -1 -11 1099.59   75.09
   1  -1 -11 1072.59   75.99
  -1   1 -11 1069.69   73.99
  -1   1 -11  844.22   73.39
   1  -1 -11 1016.70   75.79
  -1   1 -11 1045.30   74.19
  -1   1 -11 1083.39   75.39
  -1  -1  11  846.82   75.19
  -1  -1  11  982.70   74.09
   1   1  11  970.60   75.39
   1   1  11  893.01   78.49
   1  -3  11 1725.23  112.29
  -1   3  11 1445.76   98.09
   1  -3  11 1688.93  109.19
   1   3 -11 1334.87  107.19
   1   3 -11 1308.47  108.19
   1   3 -11 1486.95  107.69
   1   3 -11 1318.17  107.69
   1   3  11 1524.85  106.19
  -1   3 -11 1275.37   99.59
  -1   3 -11 1537.75  100.59
  -1   3 -11 1252.07  100.19
  -1   3 -11 1227.98   99.09
  -1   5  11  844.02   68.39
   1   5 -11  730.13   58.79
   1   5 -11  814.12   59.89
   1  -5  11  786.62   59.89
   1   5 -11  789.72   60.79
  -1   5  11  727.13   64.89
  -1   5  11  750.32   59.29
  -1   5 -11  760.02   62.59
  -1  -5  11  845.22   64.09
   1   5  11  658.23   55.19
   1   5  11  680.53   60.49
  -1   5 -11  803.92   62.89
  -1   5 -11  880.81   67.69
  -1   5 -11  844.12   64.79
  -1  -5  11  750.52   65.69
  -1   7  11  499.35   40.10
  -1   7  11  579.24   48.20
   1   7 -11  554.24   45.70
   1   7 -11  553.84   46.20
  -1   7  11  511.85   51.59
   1   7 -11  558.44   45.90
   1  -7  11  448.46   44.20
   1  -7  11  492.95   47.60
  -1   7 -11  539.25   45.90
   1   7  11  493.65   52.79
   1   7  11  493.15   40.50
  -1   7 -11  500.35   45.00
  -1   7 -11  564.94   47.20
  -1  -7  11  422.86   44.00
  -1  -7  11  476.85   46.80
  -1   7 -11  515.25   45.90
   1   7  11  507.95   46.80
  -1   9  11  289.77   28.00
  -1   9  11  346.57   36.30
   1   9 -11  359.86   35.00
   1  -9  11  305.37   36.00
   1   9 -11  403.26   34.90
  -1   9  11  317.37   41.50
   1   9 -11  343.57   35.20
   1  -9  11  285.97   32.80
  -1   9  11  301.57   29.70
   1   9 -11  364.36   35.30
  -1   9 -11  435.56   37.10
   1   9  11  295.57   34.50
  -1  -9  11  305.17   34.00
   1   9  11  286.47   27.50
   1   9  11  310.67   29.60
  -1   9 -11  414.46   36.70
  -1   9 -11  337.57   35.80
   1   9  11  346.37   45.30
  -1   9 -11  381.66   36.80
  -1  -9  11  341.67   37.40
   1  11 -11  235.58   31.10
  -1  11  11  243.98   26.50
   1  11 -11  253.57   32.00
   1  11 -11  291.07   32.30
  -1  11  11  239.68   22.90
  -1  11  11  289.97   32.80
   1 -11  11  273.07   37.50
   1  11 -11  270.07   31.80
  -1  11  11  224.78   33.40
   1  11  11  296.37   33.70
  -1  11 -11  288.37   31.90
  -1  11 -11  310.57   32.10
   1  11  11  278.97   24.50
   1  11  11  237.98   26.60
  -1  11 -11  241.18   31.80
  -1  11 -11  259.87   36.50
   1  11  11  280.97   32.80
  -1 -11  11  258.27   36.70
   1  13 -11  184.88   29.10
   1  13 -11  160.58   36.90
  -1  13  11  148.99   29.50
   1 -13  11  164.38   30.70
  -1  13  11  211.08   31.50
   1  13 -11  157.78   28.30
   1  13 -11  223.08   38.30
  -1  13 -11  194.98   31.40
   1  13  11  158.28   28.20
  -1  13 -11  228.38   31.90
   1  13  11  140.39   39.30
   1   1 -13 1005.50   83.09
   1  -1  13 1141.29   88.59
   1   1 -13  983.60   83.59
   1   1 -13 1127.19   85.29
  -1   1  13 1307.37   92.39
   1  -1  13 1348.86   96.79
   1   1 -13 1146.79   84.09
  -1  -1 -13 1143.39   86.69
  -1   1 -13 1039.20   85.89
  -1  -1  13 1227.48   94.39
  -1   1 -13 1189.98   87.19
   1  -1 -13 1072.09   83.19
   1   1  13 1263.67   90.29
  -1   1 -13 1085.99   87.59
  -1  -1  13 1159.08   90.49
   1   3 -13  331.07   30.60
   1  -3  13  317.37   33.60
   1  -3  13  288.97   30.00
   1   3 -13  366.76   31.10
  -1   3  13  250.77   30.40
  -1   3  13  243.98   23.80
  -1  -3  13  263.67   29.40
   1   3  13  298.97   28.00
   1   3  13  264.87   36.50
  -1  -3  13  269.17   27.20
  -1   5  13  330.57   29.10
   1  -5  13  349.67   34.00
  -1   5  13  308.47   34.50
   1  -5  13  354.66   37.40
   1   5 -13  379.76   34.20
   1   5 -13  348.27   33.10
   1   5 -13  343.27   33.20
  -1   5  13  315.47   38.00
   1   5 -13  322.57   33.80
  -1   5 -13  350.86   33.70
  -1   5 -13  323.07   33.40
  -1   5 -13  374.56   33.30
  -1   5 -13  299.07   31.60
   1   5  13  345.17   40.40
  -1  -5  13  357.56   33.80
  -1  -5  13  396.46   37.90
   1   5  13  353.66   30.00
   1   5  13  319.07   34.70
   1   7 -13  296.07   33.70
   1   7 -13  339.97   34.70
  -1   7  13  503.25   43.80
   1   7 -13  330.77   35.30
   1  -7  13  405.96   36.90
  -1   7  13  444.76   48.10
   1  -7  13  418.66   40.00
   1   7 -13  291.47   35.00
  -1   7  13  459.55   34.90
  -1   7 -13  402.86   39.10
   1   7  13  434.06   47.40
  -1   7 -13  343.87   38.60
   1   7  13  465.35   40.20
  -1  -7  13  396.46   39.70
  -1  -7  13  376.16   41.60
  -1   7 -13  379.86   39.80
  -1   7 -13  424.76   39.60
   1  -9  13  202.28   33.50
  -1   9  13  236.48   23.20
   1   9 -13  261.77   30.00
   1  -9  13  221.68   30.40
   1   9 -13  296.37   49.40
  -1   9  13  195.88   35.10
  -1   9  13  257.77   35.60
   1   9 -13  242.38   29.50
   1   9 -13  256.87   31.10
  -1  -9  13  283.67   37.60
  -1   9 -13  202.38   31.60
  -1   9 -13  237.78   47.10
  -1   9 -13  276.47   30.20
   1   9  13  228.58   38.90
   1   9  13  251.77   31.20
  -1   9 -13  293.17   31.40
  -1  -9  13  229.08   31.80
   1   9  13  239.28   23.80
   1  11 -13  197.48   32.30
   1  11 -13  155.58   28.60
  -1  11  13  241.68   34.40
   1  11 -13  170.18   30.30
  -1  11  13  234.68   34.80
   1  11 -13  190.58   31.60
  -1  11  13  228.68   21.20
  -1  11 -13  188.28   32.00
  -1 -11  13  251.47   38.20
   1  11  13  223.58   26.50
   1  11  13  261.97   22.40
  -1  11 -13  220.88   33.50
  -1  11 -13  184.38   31.90
   1  11  13  221.28   33.10
   1  11  13  248.78   34.60
  -1  11 -13  189.98   30.60
   1   1 -15  378.56   33.80
   1   1 -15  375.46   35.10
  -1  -1 -15  434.86   35.90
   1  -1  15  348.77   34.20
   1  -1  15  329.07   37.20
  -1   1  15  333.67   33.90
  -1   1  15  359.46   39.50
  -1  -1  15  368.16   35.30
  -1   1 -15  396.66   35.10
   1   1  15  343.47   33.50
  -1   1 -15  333.47   35.30
   1   1  15  373.86   39.50
  -1   1 -15  403.36   35.30
   1  -1 -15  341.17   33.00
  -1  -1  15  312.17   36.90
  -1   3  15  233.78   34.20
   1   3 -15  171.98   24.60
   1   3 -15  193.98   23.70
   1  -3  15  204.98   31.50
   1   3 -15  208.58   24.60
   1   3 -15  178.28   23.20
   1  -3  15  263.47   26.20
  -1   3  15  237.28   23.10
  -1   3 -15  209.88   24.70
  -1  -3  15  281.47   35.70
   1   3  15  248.58   28.40
   1   3  15  259.07   23.90
  -1   3 -15  182.68   23.20
   1   3  15  263.47   35.80
  -1   3 -15  187.38   25.30
  -1  -3  15  256.67   26.60
  -1   3 -15  217.38   24.80
   1  -5  15  196.18   31.70
  -1   5  15  196.08   29.50
  -1   5  15  170.48   19.60
  -1   5  15  270.57   38.00
   1  -5  15  232.38   30.10
  -1  -5  15  211.18   31.80
   1   5  15  211.38   22.20
  -1  -5  15  176.98   26.50
   1   5  15  279.17   40.70
   1   5  15  229.78   28.30
  -1   7  15  153.38   32.60
   1  -7  15  221.98   28.90
   1   7 -15  228.58   26.50
  -1   7  15  207.68   20.60
  -1   7  15  204.18   30.10
   1  -7  15  207.78   33.30
   1   7 -15  221.08   27.90
   1   7 -15  165.18   27.30
   1   7 -15  177.68   27.50
  -1  -7  15  186.28   31.70
  -1  -7  15  194.18   27.90
   1   7  15  204.58   37.70
  -1   7 -15  181.48   28.30
  -1   7 -15  208.08   29.80
  -1   7 -15  181.08   26.90
   1   7  15  210.98   21.70
   1   7  15  248.18   34.30
  -1   7 -15  146.39   24.30
  -1   9  15  346.77   47.90
   1   9 -15  328.57   36.90
   1  -9  15  266.07   42.70
   1   9 -15  316.57   37.70
  -1   9  15  314.57   38.70
   1   9 -15  267.27   35.00
   1   9 -15  429.16   39.60
   1  -9  15  349.37   37.10
  -1   9  15  325.77   29.90
  -1   9 -15  306.87   37.00
  -1  -9  15  307.67   44.80
  -1   9 -15  359.56   40.10
   1   9  15  297.57   29.60
  -1  -9  15  308.27   36.60
   1   9  15  380.16   40.30
  -1   9 -15  310.67   36.90
  -1   9 -15  412.86   39.30
   1 -11  15   95.59   26.70
   1  11 -15  112.19   24.00
   1  11 -15  121.89   25.80
   1  11 -15   95.89   22.80
  -1  11  15  145.69   20.80
   1  11 -15  137.59   26.40
  -1  11 -15  108.29   24.30
  -1  11 -15  157.08   28.40
  -1  11 -15  113.39   25.80
   1  11  15  163.38   45.00
  -1  11 -15   92.99   24.00
   1  11  15   88.49   35.10
  -1 -11  15  162.38   32.40
   1  -1  17  476.85   44.20
   1  -1  17  396.86   47.60
  -1   1  17  490.15   43.70
   1   1 -17  509.85   43.90
   1   1 -17  473.75   43.20
  -1   1  17  445.26   49.60
  -1  -1 -17  489.05   43.90
   1   1 -17  505.15   45.70
   1   1  17  482.05   43.80
   1   1  17  485.05   51.19
  -1   1 -17  451.45   44.80
  -1   1 -17  523.25   44.00
  -1  -1  17  422.56   43.30
   1  -1 -17  472.55   42.90
  -1  -1  17  431.06   48.10
  -1   1 -17  512.15   44.50
  -1   3  17  610.14   59.09
  -1   3  17  581.64   60.79
  -1   3  17  606.14   87.69
   1   3 -17  514.95   50.89
   1  -3  17  518.75   48.40
   1   3 -17  565.34   50.39
   1   3 -17  522.75   47.30
   1   3 -17  458.35   46.60
  -1  -3  17  563.84   51.19
  -1   3 -17  457.35   51.69
  -1   3 -17  545.25   50.19
   1   3  17  669.83   60.39
  -1   3 -17  599.54   50.79
  -1   3 -17  614.34   53.59
  -1   5  17  436.16   45.50
   1  -5  17  390.06   40.80
   1   5 -17  410.26   43.40
  -1   5  17  459.65   67.39
   1   5 -17  452.45   42.40
   1   5 -17  447.56   42.10
   1  -5  17  370.26   45.20
   1   5 -17  387.66   39.80
  -1   5  17  450.05   38.10
   1   5  17  401.96   36.90
  -1  -5  17  403.16   46.40
  -1  -5  17  370.56   41.00
  -1   5 -17  370.96   40.70
  -1   5 -17  451.35   42.60
  -1   5 -17  462.75   43.30
   1   5  17  394.46   56.49
   1   5  17  430.56   44.80
  -1   5 -17  409.56   44.00
  -1   7  17  259.67   45.40
   1   7 -17  258.27   32.10
   1   7 -17  238.28   30.90
   1  -7  17  282.17   36.20
  -1   7  17  300.47   36.40
  -1   7  17  299.67   27.70
   1   7 -17  275.17   32.10
   1  -7  17  284.17   42.60
   1   7 -17  247.88   33.00
   1   7  17  274.67   26.90
  -1   7 -17  240.78   34.60
  -1  -7  17  220.38   32.80
   1   7  17  259.67   38.00
  -1   7 -17  254.47   32.40
  -1  -7  17  258.97   41.00
   1   7  17  212.08   42.40
  -1   7 -17  331.67   34.30
  -1   7 -17  228.78   36.00
   1   9 -17  179.18   30.20
  -1   9  17  126.69   31.40
   1   9 -17  156.68   43.60
   1   9 -17  228.98   45.50
   1   9 -17  240.08   47.00
  -1   9  17  149.49   20.20
   1  -9  17  165.68   33.50
  -1   9  17  120.39   32.70
   1   9  17   97.39   30.80
  -1   9 -17  268.87   51.39
  -1   9 -17  238.98   41.80
   1   9  17  133.09   20.50
   1   9  17  116.69   28.60
  -1   9 -17  177.88   29.80
  -1  -9  17  116.89   30.20
   1  -1  19  236.88   30.10
  -1   1  19  217.88   28.70
   1  -1  19  155.98   31.70
  -1  -1 -19  195.18   27.30
   1   1 -19  152.68   23.80
  -1   1  19  186.28   34.80
  -1  -1  19  208.28   35.00
   1   1  19  219.48   38.40
  -1   1 -19  152.18   24.60
   1  -1 -19  157.68   24.70
   1   1  19  218.48   28.40
  -1  -1  19  185.08   27.10
  -1   1 -19  159.88   25.50
   1   3 -19  353.66   40.10
   1  -3  19  409.16   47.90
   1  -3  19  390.16   40.40
  -1   3  19  374.36   52.09
   1   3 -19  352.16   38.00
  -1   3  19  392.06   44.50
  -1   3  19  403.16   37.40
   1   3  19  364.56   37.20
   1   3  19  381.16   54.59
  -1   3 -19  288.67   38.10
  -1  -3  19  369.06   39.00
  -1   3 -19  327.87   36.80
  -1   3 -19  347.17   37.70
   1   3  19  402.76   45.00
  -1  -3  19  465.15   49.50
   1   5 -19   90.29   21.30
   1   5 -19   87.29   20.40
  -1   5  19  117.69   32.30
   1  -5  19  109.59   27.90
   1   5 -19   95.39   20.20
   1   5 -19  101.39   23.00
  -1   5  19  139.09   28.30
  -1   5  19  126.49   19.50
   1  -5  19  144.29   25.30
   1   5  19  115.69   19.10
  -1   5 -19  111.79   22.20
  -1   5 -19  140.89   25.90
  -1   5 -19  101.19   21.80
  -1   5 -19   84.29   22.10
   1   5  19  120.29   33.50
  -1  -5  19  106.79   21.80
  -1  -5  19  142.79   30.80
   1   5  19  117.29   26.20
   1   7 -19  217.28   33.40
   1   7 -19  250.87   54.59
  -1   7  19  359.86   53.69
   1  -7  19  285.67   45.60
  -1  -7  19  325.47   47.80
  -1  -7  19  234.58   34.10
  -1   7 -19  214.48   34.70
   1   7  19  305.37   62.29
   1   7  19  229.88   46.20
   1  -1  21  186.28   39.90
  -1   1  21  187.08   28.50
   1  -1  21  188.08   29.60
  -1   1  21  194.88   39.30
   1   1 -21  226.18   33.40
  -1   1 -21  189.48   28.20
   1   1  21  137.99   35.20
  -1  -1  21  168.48   36.10
   1   1  21  159.48   32.30
   1   1  21  184.18   27.50
  -1  -1  21  169.88   28.30
   1  -3  21  147.89   26.50
   1   3 -21  145.09   25.50
  -1   3  21  170.68   36.50
   1   3 -21  176.58   29.90
   1   3 -21  139.29   24.60
  -1   3  21  156.38   36.00
  -1   3  21  161.98   38.20
  -1   3 -21  164.18   26.90
   1   3  21  150.98   29.50
  -1   3 -21  137.09   25.00
   1   3  21  174.58   39.50
  -1   3 -21  146.39   27.90
   1   3  21  136.59   31.50
  -1  -3  21  163.08   27.90
  -2  -2   0 4923.61  341.07
   2  -4   0   53.29    7.70
  -2  -4   0   46.90    7.80
  -2  -4   0   57.09    6.40
   2  -4   0   59.19    5.40
  -2   4   0   63.89    6.60
  -2   4   0   64.99    7.00
   2  -4   0   63.49    6.90
   2  -4   0   53.19    6.30
  -2  -4   0   84.39   15.10
   2   4   0   46.50    8.50
   2  -4   0   57.69    5.60
   2   4   0   54.89    6.80
  -2  -4   0   69.29    6.90
  -2   4   0   67.09    7.70
   2   4   0   69.29    7.70
   2  -4   0   58.59    6.40
  -2  -4   0   70.49    7.80
  -2  -6   0 1419.56  101.29
   2   6   0 1579.84  103.19
   2   6   0 1307.27  102.89
   2  -6   0 1473.95  101.79
   2  -6   0 1443.06  101.19
   2   6   0 1362.76  106.89
  -2   6   0 1474.05  101.09
  -2   6   0 1540.65  102.39
  -2   6   0 1269.47   99.89
  -2   8   0  185.58   19.50
   2   8   0  202.28   18.60
   2  -8   0  184.78   18.00
  -2   8   0  182.18   18.00
   2   8   0  195.18   19.30
   2  -8   0  181.78   17.00
  -2   8   0  203.98   17.80
  -2  -8   0  191.08   18.80
   2   8   0  180.58   20.10
  -2  -8   0  157.58   17.60
  -2   8   0  173.88   20.40
   2  10   0  902.21   80.69
  -2 -10   0  982.90   77.19
  -2  10   0  998.00   81.29
  -2  10   0 1104.99   78.59
  -2 -10   0 1054.89   78.59
   2  10   0 1016.80   88.59
   2 -10   0 1077.59   78.09
   2  10   0 1165.58   81.19
   2  10   0 1088.29   78.59
  -2  10   0 1054.49   77.39
  -2  10   0 1031.00   79.79
   2 -10   0  998.60   76.49
  -2  12   0   79.79   16.80
  -2  12   0   50.69   14.60
   2  12   0   52.29   12.00
   2  12   0   61.69   14.70
  -2  12   0   54.29   12.30
   2 -12   0   43.10   10.90
   2  12   0   37.40   11.90
  -2 -12   0   42.00   11.80
   2  12   0   22.60   10.20
  -2  12   0   49.50   12.60
  -2  14   0  430.16   42.90
  -2  14   0  425.96   45.60
  -2  14   0  396.16   39.30
   2  14   0  488.25   43.40
  -2  14   0  451.25   39.50
   2  14   0  351.96   37.30
   2  14   0  399.86   43.70
   2   0   2 4170.78  341.17
   2   0  -2 4451.55  336.87
  -2   0   2 4322.97  350.76
  -2   0  -2 4842.92  365.06
  -2  -2  -2  958.40   70.29
   2  -2   2  893.41   63.29
   2   2  -2  927.01   63.49
  -2  -2  -2  976.50   68.99
  -2  -2  -2  952.70   67.49
  -2   2   2  927.81   68.69
   2  -2   2  930.81   63.49
   2  -2   2  993.90   62.89
   2  -2   2  789.72   63.19
  -2   2   2  962.40   66.89
   2  -2   2 1008.60   64.29
   2   2  -2  823.92   63.59
   2   2  -2  998.40   63.79
  -2   2   2 1053.29   68.69
  -2   2  -2 1046.20   68.59
  -2   2  -2 1081.69   67.59
  -2   2  -2  940.61   68.39
  -2  -2   2  906.51   68.09
  -2  -2   2 1002.70   68.39
  -2  -2   2 1001.40   68.49
   2   2   2  949.31   66.99
  -2   2  -2 1059.39   68.29
  -2  -2   2  870.71   68.59
  -2   2  -2  909.11   68.39
  -2   2  -2  863.21   67.99
   2   2   2  843.62   63.89
   2  -2  -2  917.31   62.79
   2  -2  -2  849.22   61.89
   2   2   2  809.82   62.69
   2  -4   2 4260.07  294.07
   2  -4   2 4550.84  293.07
  -2   4   2 4135.79  292.17
  -2  -4  -2 4083.19  294.37
  -2  -4  -2 4189.58  298.27
   2  -4   2 4325.57  293.87
  -2   4   2 4081.29  291.77
  -2   4   2 4557.54  294.57
   2   4   2 3783.32  292.37
  -2  -4   2 4398.66  294.37
   2   4   2 4358.86  292.97
   2   4   2 4750.42  299.47
   2  -4  -2 4139.69  291.47
   2   4   2 3862.21  294.27
   2  -4  -2 4144.19  294.37
  -2  -4   2 4376.96  294.17
   2   4   2 4458.65  294.47
  -2  -4   2 4521.65  293.67
  -2   4  -2 3942.71  293.57
   2  -6   2 1051.79   73.29
   2   6  -2 1027.10   73.09
  -2   6   2 1053.09   71.59
   2   6  -2  948.61   73.49
   2   6  -2 1018.60   73.19
  -2   6   2 1051.89   73.59
  -2   6   2 1029.80   74.19
   2  -6   2 1052.79   73.99
   2   6  -2  874.71   73.89
  -2   6  -2  926.91   72.49
   2   6   2  908.51   70.99
  -2   6  -2 1088.39   74.19
  -2  -6   2  986.40   73.69
  -2  -6   2 1080.39   74.29
  -2  -6   2  983.60   72.49
   2   6   2 1060.49   73.69
   2  -6  -2 1079.99   70.89
  -2   6  -2  865.61   74.09
  -2   8   2 1098.79   77.19
   2  -8   2  985.30   72.39
   2   8  -2  927.01   75.79
  -2   8   2  998.30   75.29
   2   8  -2 1011.00   75.29
  -2  -8  -2 1010.70   74.09
   2  -8   2  998.60   74.49
   2  -8   2 1063.59   75.69
  -2  -8   2 1035.80   76.99
  -2   8  -2  981.60   76.19
   2   8   2 1018.90   76.69
  -2  -8   2 1058.29   76.39
   2  -8  -2  998.20   73.39
  -2   8  -2  950.20   74.39
  -2   8  -2 1009.80   74.69
   2   8   2 1042.00   74.29
   2  -8  -2 1009.30   72.09
   2   8   2 1074.69   76.09
  -2 -10  -2    3.40    4.60
   2  10  -2   18.10    7.00
  -2  10   2    8.40    7.30
   2  10  -2    8.90    5.80
  -2  10   2   10.70    6.60
  -2 -10  -2    6.30    4.90
   2  10  -2   12.00    6.30
   2 -10   2   13.20    5.60
   2 -10   2   12.20    6.40
  -2  10   2   17.90    6.10
  -2  10   2   21.90   10.10
   2  10  -2   23.30    9.20
   2  10   2   17.40    8.80
  -2  10  -2   16.50    8.50
  -2  10  -2   20.50    7.30
   2  10   2   13.60    7.20
  -2 -10   2   10.80    6.10
  -2  10  -2   15.50    7.50
   2 -10  -2   12.60    5.40
  -2 -10   2    9.40    4.10
  -2 -10   2   21.00    8.20
   2  10   2   20.20    6.90
  -2  10  -2    9.60    6.00
   2  12  -2  300.17   33.60
   2  12  -2  286.07   30.90
  -2  12   2  392.66   34.90
  -2 -12  -2  247.78   30.50
  -2  12   2  375.06   32.70
  -2  12   2  306.67   29.30
  -2  12   2  309.77   34.90
   2  12  -2  315.87   31.60
   2 -12   2  284.77   31.10
   2  12   2  375.46   41.40
   2  12   2  377.56   31.60
   2  12   2  324.97   32.10
  -2 -12   2  348.17   32.80
   2  12   2  341.07   34.20
  -2  12  -2  333.57   30.80
  -2  12  -2  320.17   30.70
  -2  12  -2  274.27   32.30
  -2  14   2   10.20    8.30
  -2  14   2   16.00   12.70
   2  14  -2   16.40    9.80
  -2  14   2    5.20    9.00
   2  14  -2   29.00   13.10
   2  14  -2   13.50   11.00
   2  14  -2   19.20   10.70
  -2  14   2   44.10   15.10
  -2  14  -2   10.70    8.10
   2  14   2    9.90    9.40
  -2  14  -2   13.20    9.90
  -2  14  -2   25.00   14.10
   2  14   2   13.00    8.10
  -2  14  -2   13.80    8.20
   2  14   2   18.90   13.30
   2  14   2    6.40    9.90
   2   0   4    2.40    3.40
   2   0   4    1.50    1.90
   2   0   4   -0.60    2.00
   2   0   4    3.30    5.20
  -2   0   4    6.20    3.70
   2   0  -4    2.80    2.80
  -2   0  -4    0.20    2.70
   2   0  -4   -0.80    2.60
   2   0  -4    0.40    2.70
  -2   0  -4    2.10    2.90
  -2   0  -4   -0.80    3.60
  -2   0   4    1.30    2.00
   2   0   4    1.20    2.80
  -2   0   4    0.40    2.00
  -2   0   4    0.10    3.50
   2   0  -4   -0.60    3.70
  -2   0  -4    1.90    4.10
  -2   0  -4    0.50    3.30
   2   0  -4    4.80    3.20
  -2   0  -4    0.20    2.60
   2   0  -4    0.20    2.50
   2   0   4   -1.40    2.80
  -2   0   4    0.70    2.90
  -2   0   4    0.60    2.30
   2   2  -4  409.76   34.80
   2   2  -4  416.96   35.20
   2  -2   4  543.35   35.30
  -2  -2  -4  431.56   37.00
   2  -2   4  551.84   35.70
   2   2  -4  474.45   35.60
   2   2  -4  414.66   34.80
  -2   2   4  570.64   37.20
   2  -2   4  494.55   35.30
   2   2  -4  520.15   35.30
   2   2  -4  442.96   34.80
   2  -2   4  448.76   35.60
   2   2  -4  451.25   35.50
  -2   2   4  505.55   35.40
   2  -2   4  508.45   35.00
  -2  -2  -4  458.75   35.60
  -2  -2   4  564.64   37.50
  -2   2  -4  471.25   37.10
   2   2   4  459.85   36.10
   2  -2  -4  436.26   33.50
  -2  -2   4  541.55   37.60
   2   2   4  530.95   37.60
  -2   2  -4  473.05   37.00
  -2   2  -4  457.55   36.40
  -2   2  -4  439.06   36.70
   2   2   4  462.75   34.10
  -2  -2   4  538.05   36.80
  -2  -2   4  553.04   37.00
  -2  -2   4  521.45   36.80
   2  -2  -4  471.35   34.20
  -2   2  -4  453.65   36.60
  -2  -2   4  452.05   37.10
   2   4  -4   77.79   10.10
  -2   4   4  102.09   11.30
   2   4  -4   58.39   10.20
   2   4  -4   91.89   11.60
  -2   4   4   90.29    7.90
   2  -4   4   86.89   11.80
  -2   4   4  102.49   15.10
   2   4  -4   62.39   10.80
   2  -4   4   81.49    9.60
   2  -4   4   83.79   10.90
   2  -4   4   89.29   11.90
   2   4   4   70.09    8.40
  -2   4  -4   86.19   12.00
  -2   4  -4   68.99   10.60
  -2   4  -4   81.49   10.40
  -2  -4   4   79.89   11.90
  -2   4  -4   68.59   10.50
   2   4   4   90.29   17.60
  -2   4  -4   86.29   10.20
   2   4   4   69.89   11.10
  -2   4  -4   77.89    9.30
  -2  -4   4   65.79    9.70
  -2  -4   4   73.19   11.50
  -2   4  -4   54.29   10.40
   2  -4  -4   91.09    9.20
   2   6  -4 1261.57   86.79
   2  -6   4 1267.07   87.39
   2   6  -4 1158.18   88.19
  -2   6   4 1236.68   90.49
  -2   6   4 1270.97   86.89
  -2   6   4 1276.87   91.09
   2   6  -4 1313.77   87.59
   2   6  -4 1028.30   86.69
  -2   6   4 1214.38   87.19
   2  -6   4 1175.48   87.59
  -2  -6   4 1300.87   91.29
   2   6   4 1266.47   88.29
   2   6   4 1160.88   84.89
  -2   6  -4 1331.87   89.99
  -2  -6   4 1289.17   90.79
   2   6   4 1127.09   87.99
  -2   6  -4 1342.97   90.49
  -2   6  -4 1090.59   87.99
  -2   6  -4 1068.19   90.59
   2   6   4 1301.17   94.39
   2   6   4 1173.48   85.39
  -2   8   4  201.98   21.40
   2   8  -4  213.88   20.10
  -2   8   4  180.08   17.40
   2  -8   4  211.18   21.10
   2   8  -4  203.88   20.20
  -2   8   4  194.68   20.40
   2   8  -4  170.98   22.10
   2   8   4  215.98   21.10
  -2   8  -4  192.78   21.80
  -2   8  -4  190.38   20.70
  -2  -8   4  244.68   22.10
   2   8   4  193.68   18.60
  -2   8  -4  210.48   18.90
  -2  -8   4  189.38   20.40
   2  10  -4  608.24   49.90
   2  10  -4  697.03   49.80
   2  10  -4  635.84   52.09
  -2  10   4  577.74   48.10
   2 -10   4  539.55   48.80
   2 -10   4  503.45   46.90
  -2  10   4  525.85   43.20
   2  10  -4  574.74   48.10
  -2  10   4  544.95   46.00
   2  10   4  572.94   50.19
  -2 -10   4  557.14   47.70
  -2  10  -4  578.64   44.80
   2  10   4  587.14   49.20
   2 -10  -4  719.93   52.09
  -2  10  -4  535.35   54.89
   2  10   4  528.95   46.30
  -2  10  -4  568.74   47.10
  -2  12   4   85.29   17.10
  -2  12   4  123.29   21.10
   2  12  -4   91.19   16.10
  -2  12   4  130.99   33.80
  -2  12   4  115.69   16.20
   2  12  -4   87.39   19.20
   2 -12   4  114.19   19.80
   2  12  -4   88.59   21.00
  -2  12  -4   97.39   15.80
   2  12   4  123.99   32.40
  -2  12  -4   73.19   17.30
   2  12   4  104.89   17.70
  -2  12  -4  155.88   33.40
  -2 -12   4  132.39   21.50
  -2  12  -4  114.49   19.60
  -2  12  -4  114.89   18.90
   2  14  -4  512.25   44.30
   2  14  -4  533.45   51.59
   2  14  -4  514.05   48.70
  -2  14   4  523.05   52.19
  -2  14   4  477.85   48.90
   2  14  -4  447.86   46.10
  -2  14   4  495.65   47.60
   2  14  -4  491.85   45.70
  -2  14  -4  552.94   48.30
  -2  14  -4  503.65   49.70
  -2  14  -4  536.15   45.60
   2  14   4  504.05   48.50
   2  14   4  467.55   43.60
   2  14   4  516.65   50.99
   2  14   4  446.36   45.60
  -2  14  -4  537.25   49.40
  -2  14  -4  565.54   53.39
  -2   0   6 6215.88  400.46
   2   0   6 6214.58  410.06
   2   0  -6 6004.00  409.66
   2   0   6 5754.92  409.56
  -2   0   6 5135.99  400.76
   2   0   6 5357.76  409.26
  -2   0   6 6267.37  400.56
   2   0  -6 6244.68  409.16
   2   0  -6 5651.83  409.46
   2   0   6 6318.87  409.86
  -2   0   6 6262.27  399.76
  -2   0  -6 5162.08  400.06
   2   0  -6 5864.11  409.16
  -2   0  -6 6099.19  400.56
  -2   0  -6 5527.15  400.26
   2   0  -6 6125.39  410.96
   2   2  -6  125.39   13.20
  -2   2   6  121.09   11.90
   2   2  -6  119.39   13.10
  -2   2   6  129.09   12.00
  -2   2   6  164.58   14.20
   2  -2   6  130.49   13.50
   2  -2   6  121.39   13.80
   2  -2   6  114.79   11.70
   2   2  -6  116.89   13.50
   2   2  -6  131.09   13.30
  -2   2   6  115.39   11.00
  -2  -2  -6  144.19   15.00
   2   2  -6  135.99   12.90
  -2   2   6  107.49   11.20
  -2   2  -6  131.89   13.60
  -2  -2   6  111.29   13.40
  -2  -2   6  139.39   12.40
  -2   2  -6  123.79   13.20
  -2  -2   6  122.79   13.80
  -2   2  -6  141.79   13.50
   2  -2  -6  121.49   12.40
  -2   2  -6  138.09   13.30
   2   2   6  151.48   15.90
   2   2   6  117.99   12.10
   2   2   6  124.99   12.20
   2   2   6  128.49   11.70
   2   2   6  135.39   13.00
  -2  -2   6  123.39   13.00
  -2   2  -6  105.69   13.00
  -2   4   6 3478.75  248.28
   2   4  -6 3411.36  229.58
   2   4  -6 3706.33  230.78
  -2   4   6 3528.25  252.47
   2   4  -6 3048.09  229.58
   2   4  -6 3218.58  230.68
   2   4  -6 2920.01  230.08
  -2   4   6 3776.82  253.27
   2  -4   6 3601.84  230.48
   2  -4   6 3502.15  228.88
   2   4  -6 3097.29  229.68
   2  -4   6 3523.35  231.38
  -2   4  -6 3168.18  250.87
  -2  -4   6 3716.23  251.67
  -2   4  -6 3574.84  253.57
   2   4   6 3029.30  230.88
  -2  -4   6 3625.44  252.17
  -2   4  -6 3517.55  250.77
  -2   4  -6 3736.83  251.87
  -2   4  -6 3925.71  251.37
   2   4   6 2945.61  227.58
   2   4   6 3632.14  235.58
   2   6  -6   60.89    9.70
   2   6  -6   52.49   10.60
   2  -6   6   47.30    9.60
  -2   6   6   49.00   13.00
   2   6  -6   55.99   10.50
  -2   6   6   55.59   11.00
   2   6  -6   50.69    9.90
  -2   6   6   57.09    7.40
   2   6  -6   69.59   12.20
   2  -6   6   52.59   10.50
  -2   6  -6   66.39   11.10
  -2   6  -6   60.39   10.40
   2   6   6   47.10    7.30
  -2  -6   6   62.59   11.50
  -2   6  -6   41.40    7.80
   2   6   6   56.79   11.50
  -2   6  -6   50.29   10.60
  -2  -6   6   75.19   12.70
   2   6   6   46.90   15.90
  -2   6  -6   62.29   11.00
  -2   6  -6   59.29   11.70
   2   8  -6 1322.87  101.89
  -2   8   6 1457.05  111.19
   2   8  -6 1482.75  105.29
   2   8  -6 1499.05  105.79
   2   8  -6 1378.26  103.89
  -2   8   6 1424.26  105.49
  -2   8   6 1392.76  107.79
  -2   8   6 1417.36  110.99
   2  -8   6 1377.46  104.49
   2  -8   6 1352.26  102.99
   2   8   6 1434.66   99.89
   2   8   6 1380.66  104.19
  -2   8  -6 1477.05  108.19
  -2  -8   6 1481.95  110.79
  -2   8  -6 1463.15  111.69
  -2   8  -6 1720.13  111.09
  -2   8  -6 1504.15  110.59
  -2   8  -6 1712.23  112.19
   2   8   6 1492.35  105.39
  -2  -8   6 1489.05  111.79
   2   8   6 1311.57  100.69
  -2  10   6   18.80    9.20
   2 -10   6    3.70    5.70
   2  10  -6   22.00    9.50
   2  10  -6    8.70    8.70
   2  10  -6   16.30    7.90
   2 -10   6   22.40    9.10
   2  10  -6   10.70    6.90
  -2  10   6   16.60    6.20
  -2  10   6   21.40    8.80
   2  10  -6   17.30    7.10
   2  10   6    5.90    7.80
  -2  10  -6   13.10    7.40
  -2  10  -6   10.30    8.50
  -2  10  -6   12.80    7.10
  -2 -10   6   14.40    9.00
   2  10   6   14.30    8.20
  -2 -10   6   23.30    9.30
   2  10   6   15.00    6.30
  -2  10  -6   22.60    7.70
  -2  10  -6   12.40    8.10
   2  12  -6  399.86   39.80
  -2  12   6  506.75   43.80
   2  12  -6  395.86   41.20
  -2  12   6  388.56   36.70
   2  12  -6  481.05   44.80
   2 -12   6  422.46   42.10
   2  12  -6  422.76   38.90
   2  12  -6  374.56   40.40
  -2  12   6  457.35   41.30
  -2  12  -6  459.75   42.20
  -2 -12   6  422.86   42.90
  -2  12  -6  451.95   44.10
  -2  12  -6  473.65   41.30
   2  12   6  467.55   43.20
  -2  12  -6  415.16   38.00
   2  12   6  518.85   42.80
  -2  12  -6  406.66   41.50
  -2  14   6   74.19   17.70
   2  14  -6   82.69   19.10
  -2  14   6   97.29   21.70
   2  14  -6   72.09   18.10
  -2  14   6  102.29   23.00
   2  14  -6   78.39   17.50
   2  14  -6   96.29   23.60
   2  14  -6   94.59   20.40
  -2  14  -6   70.49   14.60
   2  14   6   80.29   21.30
  -2  14  -6   81.99   20.60
  -2  14  -6   81.79   19.50
   2  14   6  106.59   22.40
  -2  14  -6  113.19   20.80
  -2  14  -6   79.89   21.50
   2  14   6   83.19   18.60
   2   0   8    6.80    4.20
   2   0  -8   -2.40    2.30
   2   0  -8   -3.70    2.10
  -2   0   8   -0.10    2.80
  -2   0  -8    4.50    3.90
   2   0   8   -5.70    2.30
  -2   0  -8   -1.70    2.20
   2   0  -8   -2.70    2.60
  -2   0  -8   -0.40    2.40
  -2   0   8    2.90    3.50
   2   0  -8   -3.70    2.40
  -2   0   8    0.50    2.40
  -2  -2  -8 1673.53  108.89
   2  -2   8 1477.95  106.09
   2   2  -8 1281.67  104.19
   2   2  -8 1578.04  104.29
   2   2  -8 1285.07  103.49
  -2   2   8 1491.15  106.69
   2   2  -8 1364.26  104.09
   2   2   8 1610.14  107.69
  -2   2  -8 1324.97  107.49
  -2  -2   8 1461.95  109.29
   2   2   8 1468.55  103.29
   2  -2  -8 1582.74  104.09
  -2   2  -8 1579.74  108.49
   2   4  -8   59.49   10.60
   2   4  -8   45.40    8.80
   2   4  -8   42.20    9.00
   2  -4   8   69.79   12.10
   2   4  -8   44.30    8.70
   2  -4   8   78.69   13.80
  -2   4   8   61.19    8.30
  -2   4   8   54.29   11.70
  -2   4   8   84.49   14.70
  -2  -4   8   54.79   12.40
  -2   4  -8   64.89   11.50
   2   4   8   91.79   16.80
  -2  -4   8   73.49   12.30
   2   4   8   51.09    7.50
  -2   4  -8   82.59   13.10
  -2   4  -8   73.59   12.30
  -2   4  -8   47.00    9.60
   2   4   8   49.50   10.10
  -2   6   8  765.52   60.29
   2  -6   8  668.73   51.59
  -2   6   8  742.53   56.79
  -2   6   8  743.13   50.99
   2   6  -8  576.94   50.59
   2   6  -8  586.84   51.09
   2   6  -8  588.64   50.79
   2   6  -8  656.13   52.29
   2   6   8  805.22   61.89
  -2   6  -8  676.83   55.29
  -2  -6   8  726.13   56.79
  -2  -6   8  764.62   56.19
  -2   6  -8  573.64   54.29
   2   6   8  729.23   53.59
   2   6   8  642.14   47.90
  -2   6  -8  607.04   53.99
   2   8  -8    5.80    6.30
   2  -8   8    1.00    5.70
  -2   8   8   11.40    7.60
   2   8  -8    5.30    6.50
  -2   8   8    9.70    4.50
   2   8  -8    5.50    5.20
   2  -8   8   10.10    7.50
   2   8  -8   12.70    7.80
  -2   8   8    8.50    4.20
  -2   8   8   12.10    8.30
   2   8  -8    3.50    5.00
  -2   8  -8   20.80    8.70
   2   8   8   15.70    8.10
   2   8   8    7.20    5.20
  -2   8  -8   13.10    7.40
   2   8   8    2.60    9.70
   2   8   8    7.40    4.50
  -2  -8   8    7.10    7.20
  -2   8  -8    4.90    6.70
   2   8   8   10.50    7.40
  -2  -8   8    5.30    6.70
  -2   8  -8   13.90    8.50
   2 -10   8  438.66   42.10
   2 -10   8  448.06   44.50
   2  10  -8  499.85   45.30
  -2  10   8  503.35   41.00
   2  10  -8  466.75   43.00
  -2  10   8  453.15   38.60
   2  10  -8  541.75   41.80
  -2  10   8  500.65   46.30
   2  10  -8  550.64   45.80
   2  10  -8  534.75   44.50
  -2  10   8  499.05   45.70
   2  10   8  470.55   39.90
  -2  10  -8  546.45   42.70
  -2  10  -8  543.15   46.40
  -2  10  -8  516.65   45.60
  -2 -10   8  415.46   44.10
   2  10   8  419.16   37.60
   2  10   8  475.95   44.20
  -2  10  -8  561.44   45.70
  -2  10  -8  572.74   48.60
   2  10   8  459.95   44.60
   2  12  -8  182.08   23.00
   2  12  -8  215.68   27.80
   2  12  -8  208.78   31.20
   2  12  -8  261.87   28.00
   2 -12   8  188.58   29.90
  -2  12   8  185.18   21.00
  -2  12   8  193.98   27.70
  -2  12   8  174.08   28.10
   2  12  -8  231.98   28.00
  -2  12  -8  210.08   22.40
  -2  12  -8  226.18   36.40
  -2  12  -8  239.18   27.80
  -2  12  -8  231.88   33.10
   2  12   8  215.88   29.90
  -2  12  -8  156.58   32.50
   2  12   8  189.48   22.40
  -2 -12   8  201.18   31.40
   2  12   8  198.78   29.40
  -2  14   8  164.18   29.00
   2  14  -8  144.29   22.10
  -2  14   8  188.68   28.90
   2  14  -8  205.18   29.40
   2  14  -8  119.39   24.60
  -2  14   8  201.08   32.60
   2  14   8  172.38   27.30
  -2  14  -8  179.58   30.20
  -2  14  -8  187.38   43.40
  -2  14  -8  167.48   34.70
  -2  14  -8  217.98   30.30
  -2   0 -10 3143.99  207.88
   2   0 -10 3032.00  206.18
  -2   0 -10 3059.09  206.68
  -2   0  10 2562.74  205.88
   2   0 -10 3144.59  205.78
   2   0  10 2632.84  205.18
  -2   0 -10 2978.50  207.18
   2   0 -10 2881.41  204.88
  -2   2  10    7.70    4.10
  -2   2  10   20.50    8.10
   2  -2  10    9.20    6.40
   2   2 -10   15.60    5.90
  -2  -2 -10   18.30    6.80
   2   2 -10   24.80    7.10
   2  -2  10   18.80    6.70
   2   2 -10   20.90    6.20
   2   2 -10   19.30    6.40
  -2  -2  10   16.70    6.50
   2   2  10   13.50    7.80
   2   2  10   25.30    6.30
  -2   2 -10   21.50    6.20
  -2   2 -10   31.40    8.10
   2  -2 -10   26.40    7.10
  -2   2 -10   13.80    5.60
  -2  -2  10   35.00    8.30
  -2   2 -10   21.30    6.70
  -2   4  10 1627.64  124.39
   2   4 -10 1621.54  118.79
   2   4 -10 1581.04  118.49
   2  -4  10 1699.13  121.49
   2  -4  10 1702.13  119.09
   2   4 -10 1661.43  119.79
  -2   4  10 1861.21  130.79
  -2   4 -10 1747.03  127.69
   2   4  10 1494.85  120.39
  -2   4 -10 1707.13  128.49
   2   4  10 1475.45  115.79
  -2   4 -10 1687.23  127.29
   2   4  10 1892.21  125.59
  -2   4 -10 1944.01  128.79
  -2  -4  10 1803.22  128.39
  -2  -4  10 1735.53  129.79
  -2   6  10  442.16   43.20
   2   6 -10  465.05   38.80
   2  -6  10  463.05   38.90
  -2   6  10  424.36   40.00
   2   6 -10  459.85   42.00
   2   6 -10  449.56   38.50
  -2   6  10  457.25   34.40
   2   6 -10  404.46   38.50
   2  -6  10  444.66   40.90
   2   6  10  420.46   34.50
  -2   6 -10  448.76   39.70
  -2   6 -10  430.46   38.40
  -2  -6  10  419.46   38.80
  -2   6 -10  466.75   39.20
  -2   6 -10  404.56   38.70
   2   6  10  401.66   39.00
   2   6  10  429.36   46.00
  -2  -6  10  414.06   40.10
  -2   8  10  823.62   68.69
   2  -8  10  776.72   64.99
   2   8 -10  845.12   66.29
   2   8 -10  881.11   66.99
   2  -8  10  858.41   68.79
  -2   8  10  815.92   61.69
   2   8 -10  839.72   65.39
   2   8 -10  804.92   66.79
  -2   8 -10  913.51   67.99
  -2  -8  10  754.72   66.89
   2   8  10  743.23   73.19
  -2   8 -10  921.41   69.29
  -2  -8  10  876.71   70.09
  -2   8 -10  696.03   66.79
   2   8  10  790.72   60.79
   2   8  10  743.83   66.29
  -2   8 -10  915.91   67.89
   2  10 -10    6.60    9.00
  -2  10  10   -1.30    7.10
  -2  10  10    2.80    5.30
   2  10 -10   18.30   10.10
   2  10 -10    2.50   13.50
   2 -10  10   11.20    9.10
   2 -10  10   17.50   10.70
  -2  10  10   -4.60    3.60
   2  10 -10   21.40   10.70
  -2  10  10   15.00   10.40
  -2  10 -10   12.50    9.70
   2  10  10   10.70    6.70
   2  10  10    7.40    8.90
  -2 -10  10    1.60    6.90
  -2  10 -10   -1.30    7.80
  -2 -10  10   11.70    9.50
   2  10  10   11.00   10.90
   2  10  10    1.90    4.90
  -2  10 -10   -5.30   14.70
  -2  10 -10    5.00    7.90
   2 -12  10  233.18   36.60
   2  12 -10  297.97   32.70
  -2  12  10  277.77   32.50
  -2  12  10  280.87   33.10
   2  12 -10  287.47   34.10
   2  12 -10  278.87   32.90
   2  12 -10  255.67   35.40
   2  12  10  219.48   33.00
  -2  12 -10  253.67   32.30
  -2 -12  10  221.48   36.20
  -2  12 -10  273.27   33.00
   2  12  10  252.07   27.00
   2  12  10  274.07   33.10
  -2  12 -10  272.47   31.70
  -2  12 -10  305.57   35.20
   2   0 -12   -3.70    3.70
  -2   0  12    2.10    5.60
   2   0  12   -7.00    4.00
   2   0 -12    1.00    4.80
  -2   0 -12    4.50    5.50
  -2   0 -12    5.20    4.70
   2   0 -12   -1.30    3.80
  -2   0 -12    0.50    4.60
  -2   2  12 1599.64  115.79
   2  -2  12 1592.04  125.99
   2   2 -12 1560.24  121.59
   2  -2  12 1887.21  123.69
  -2  -2 -12 1695.63  117.79
   2   2 -12 1603.14  127.09
   2   2 -12 1538.45  128.69
  -2   2 -12 1369.76  116.39
  -2  -2  12 1671.73  120.39
  -2   2 -12 1469.75  120.79
   2   2  12 1811.72  123.89
  -2   2 -12 1557.84  119.79
  -2  -2  12 1827.42  118.59
  -2   2 -12 1641.64  117.69
   2  -2 -12 1717.73  121.79
   2   2  12 1751.02  128.09
   2  -4  12   39.00   10.40
  -2   4  12   43.40   12.40
   2   4 -12   54.19   11.60
   2   4 -12   29.80    8.80
   2   4 -12   33.70    9.80
   2  -4  12   45.70   14.20
  -2   4  12   59.29   15.00
   2   4 -12   21.00    8.20
  -2   4  12   28.30    7.00
  -2   4 -12   39.10   12.90
  -2   4 -12   41.70   10.80
  -2   4 -12   30.80    9.20
   2   4  12   42.60   11.00
  -2  -4  12   47.40   12.80
   2   4  12   30.40   13.10
  -2  -4  12   44.40   12.00
  -2   4 -12   45.30   10.70
   2   4  12   36.00    7.40
  -2   6  12 1206.98   84.09
   2   6 -12  919.31   81.19
   2   6 -12 1092.89   84.09
   2  -6  12 1160.48   83.39
   2   6 -12 1038.10   82.29
   2  -6  12 1142.49   86.49
  -2   6  12 1192.58   91.69
   2   6 -12  982.40   81.79
  -2   6  12 1092.79   93.59
  -2   6 -12 1076.89   89.19
   2   6  12 1187.38   93.29
   2   6  12 1037.10   78.29
  -2  -6  12 1066.89   90.69
  -2   6 -12 1239.68   88.99
  -2   6 -12 1149.58   88.49
  -2   6 -12 1074.69   88.49
   2   6  12 1120.29   85.49
  -2  -6  12 1198.98   89.59
   2   8 -12   26.10   10.20
   2   8 -12   15.80    9.70
   2  -8  12   20.80   10.70
  -2   8  12    6.90   13.90
   2  -8  12   10.00    8.20
  -2   8  12    2.30    8.90
   2   8 -12   24.40   10.80
   2   8 -12   13.20    9.30
  -2   8  12   11.20    5.40
  -2   8 -12   21.50   10.80
  -2   8 -12    4.20    7.90
  -2   8 -12   17.20   10.00
  -2  -8  12   16.80   11.30
   2   8  12   19.00   16.20
   2   8  12   27.00    7.90
  -2   8 -12   15.10   10.60
   2   8  12   23.20   11.20
  -2  -8  12   10.60    8.60
   2 -10  12  499.15   69.89
   2  10 -12  539.95   50.59
   2  10 -12  588.34   51.59
  -2  10  12  524.55   49.80
  -2  10  12  570.74   50.29
  -2  10  12  545.45   40.80
   2  10 -12  498.65   48.90
  -2  10  12  492.05   42.70
   2  10 -12  528.25   49.10
   2 -10  12  499.45   51.79
  -2  10 -12  579.24   51.09
  -2  10 -12  519.65   48.60
   2  10  12  470.85   44.10
   2  10  12  527.75   42.70
  -2  10 -12  441.06   46.90
   2  10  12  559.24   51.29
   2  10  12  551.14   51.09
  -2 -10  12  504.45   48.30
  -2 -10  12  478.35   50.79
  -2  10 -12  447.36   48.10
  -2  12  12    3.20   10.70
   2 -12  12   -0.20   11.40
   2  12 -12    2.50   10.90
   2  12 -12   19.10   13.20
   2  12 -12   20.30   11.90
   2  12 -12   18.20   12.00
  -2  12  12    2.80   10.10
  -2  12 -12    7.10   11.50
   2  12  12    1.90    9.70
  -2  12 -12   13.50   11.70
  -2  12 -12    0.80   11.20
   2  12  12   10.20    6.20
  -2  12 -12   10.80   13.10
  -2 -12  12   11.80   12.60
   2  12  12    8.50   11.80
   2   0 -14  844.32   64.29
   2   0  14  795.12   64.59
   2   0  14  719.73   68.09
  -2   0 -14  812.62   64.59
  -2   0  14  809.22   63.69
  -2   0 -14  786.52   62.69
   2   0 -14  862.61   64.09
  -2   0 -14  857.51   64.69
  -2   0  14  727.93   66.69
   2   0 -14  833.12   65.29
   2  -2  14  164.18   26.80
  -2   2  14  196.78   21.00
  -2   2  14  187.18   28.40
   2   2 -14  156.28   21.30
   2  -2  14  197.58   24.90
   2   2 -14  187.28   21.10
   2   2 -14  189.28   21.70
  -2  -2 -14  222.88   22.80
   2   2 -14  181.08   20.80
  -2   2 -14  156.38   20.70
   2  -2 -14  194.48   20.80
  -2  -2  14  169.98   26.10
   2   2  14  204.68   30.00
  -2   2 -14  191.48   22.20
  -2   2 -14  212.28   24.10
  -2   2 -14  212.38   22.50
   2   2  14  205.48   21.40
  -2  -2  14  179.28   24.70
  -2   4  14  321.67   37.30
   2   4 -14  404.46   37.90
   2   4 -14  475.25   37.80
  -2   4  14  326.47   32.20
   2   4 -14  432.56   36.30
   2  -4  14  308.07   38.10
  -2   4  14  420.66   42.00
   2  -4  14  375.26   42.40
   2   4 -14  374.76   35.80
   2   4  14  366.46   38.10
  -2   4 -14  365.96   36.00
   2   4  14  352.46   41.90
   2   4  14  317.07   32.10
  -2   4 -14  477.35   39.80
  -2  -4  14  364.26   36.60
  -2   4 -14  406.36   36.70
  -2   4 -14  462.15   38.00
  -2  -4  14  360.66   39.50
   2  -6  14   60.59   15.00
  -2   6  14   73.29   21.10
   2   6 -14   72.19   16.30
   2   6 -14   51.89   13.60
  -2   6  14   79.29   12.50
  -2   6  14   87.59   18.80
   2   6 -14   48.60   14.20
   2  -6  14   77.69   18.60
   2   6 -14   48.50   12.90
  -2   6 -14   81.19   16.20
  -2   6 -14   56.19   15.80
   2   6  14   49.00   10.00
  -2   6 -14   56.39   14.60
   2   6  14   86.29   23.80
  -2   6 -14   86.19   17.30
   2   6  14   67.29   16.00
  -2  -6  14   53.69   17.30
  -2  -6  14   73.49   15.50
   2  -8  14  412.76   44.50
   2   8 -14  465.65   42.20
   2  -8  14  359.76   39.90
   2   8 -14  428.56   41.70
  -2   8  14  370.56   35.10
   2   8 -14  384.26   41.80
  -2   8  14  345.87   50.99
  -2   8  14  446.16   44.50
   2   8 -14  420.26   41.20
  -2   8 -14  461.55   42.90
  -2  -8  14  418.66   45.50
   2   8  14  432.76   43.90
  -2  -8  14  405.76   45.10
   2   8  14  468.45   36.80
  -2   8 -14  422.36   42.10
  -2   8 -14  460.35   43.40
   2   8  14  373.26   54.79
  -2   8 -14  487.95   45.10
   2  10 -14   23.40   12.90
   2  10 -14   12.30   11.30
  -2  10  14   10.80    6.40
   2  10 -14   22.60   12.50
  -2  10  14   31.50   15.10
  -2  10  14   38.20   14.50
  -2  10  14   20.40    9.10
   2  10 -14   20.30   12.70
   2 -10  14   14.50   13.00
   2  10  14   17.20    9.20
  -2  10 -14   36.70   14.90
   2  10  14   31.60   14.20
  -2  10 -14   -1.80    8.80
   2  10  14   26.70   13.40
   2  10  14   18.20   19.10
   2  10  14   19.70    7.60
  -2 -10  14    3.20   10.20
  -2  10 -14   18.60   13.50
  -2  10 -14   12.00   10.90
  -2   0 -16   -2.90    5.40
   2   0 -16    0.20    5.30
  -2   0 -16    0.60    6.50
  -2   0  16   -3.80    6.10
   2   0 -16   -4.20    4.50
   2   0  16   -2.90    6.50
  -2   0 -16    1.70    5.90
   2   0  16   -0.20    5.80
  -2   0  16   13.10    8.70
   2   0 -16   -0.10    5.00
   2   2 -16 1178.08   87.89
  -2   2  16 1098.49   85.99
   2   2 -16 1081.89   87.09
   2   2 -16 1042.70   88.39
  -2   2  16 1120.69   93.49
  -2  -2 -16 1130.39   87.49
   2  -2  16 1125.59   88.39
   2  -2  16 1185.48   95.39
   2   2  16 1162.58   87.09
  -2  -2  16 1036.20   91.59
  -2  -2  16 1110.49   87.79
   2  -2 -16 1090.79   86.29
   2   2  16 1236.68   96.99
  -2   2 -16 1180.58   88.29
  -2   2 -16 1064.79   86.99
  -2   2 -16 1189.18   89.79
  -2   4  16   17.90    7.70
   2   4 -16   19.00   10.40
   2  -4  16   19.20   14.10
  -2   4  16    8.70    9.10
   2   4 -16    3.40    6.40
  -2   4  16   22.40   14.30
   2  -4  16   14.50    9.50
   2   4 -16   30.30   11.40
   2   4 -16   24.30   10.50
   2   4  16    8.00    9.50
  -2  -4  16   15.80   10.30
  -2   4 -16   18.80    8.80
  -2   4 -16   16.90   11.00
  -2   4 -16   18.60    9.80
  -2  -4  16   24.50   15.30
   2   4  16   30.70    9.20
  -2   4 -16   10.50    8.70
   2   4  16   36.80   18.20
  -2   6  16  528.55   58.79
   2   6 -16  507.05   48.60
   2   6 -16  592.64   50.69
  -2   6  16  558.14   46.70
   2   6 -16  547.25   51.59
   2   6 -16  552.04   49.90
   2  -6  16  505.15   49.10
  -2   6  16  586.04   55.39
  -2   6 -16  537.85   51.09
  -2  -6  16  554.64   52.19
   2   6  16  591.64   62.19
  -2   6 -16  547.25   53.29
  -2   6 -16  641.64   52.89
   2   6  16  533.15   45.10
  -2  -6  16  529.95   56.59
   2   6  16  505.25   51.69
  -2   6 -16  604.54   52.49
   2   8 -16  106.69   21.70
   2  -8  16  101.09   21.20
   2   8 -16  128.99   24.30
   2   8 -16  100.19   21.70
   2  -8  16  120.79   26.80
  -2   8  16  161.98   28.60
  -2   8  16  139.19   18.30
   2   8 -16  107.29   21.70
  -2  -8  16  107.89   22.80
  -2   8 -16  154.58   26.30
  -2   8 -16  152.38   26.90
  -2   8 -16   99.79   23.00
   2   8  16  120.49   32.40
   2   8  16  142.69   26.60
   2   8  16  104.99   17.00
  -2   8 -16  109.99   22.50
  -2  -8  16  100.29   25.50
  -2  10  16  401.26   48.40
   2 -10  16  291.47   45.30
   2  10 -16  360.86   40.30
  -2  10  16  314.97   30.70
  -2  10  16  350.36   44.70
   2  10 -16  324.37   65.59
   2  10  16  296.27   34.30
   2  10  16  255.87   46.70
  -2  10 -16  397.86   42.60
  -2 -10  16  336.27   48.00
   2  10  16  379.86   37.00
   2   0  18  471.15   51.99
   2   0  18  492.85   48.80
  -2   0  18  443.96   47.90
  -2   0 -18  416.16   40.40
   2   0 -18  483.55   43.70
   2   2 -18   -5.10    6.60
   2   2 -18    5.20    8.50
  -2   2  18   15.10   13.60
  -2   2  18   -3.30    7.00
   2  -2  18   -4.30    9.60
   2   2 -18    6.30    7.60
  -2  -2 -18    7.10    7.20
   2  -2  18  -12.70    6.70
  -2  -2  18   -1.80    8.20
   2   2  18   12.20   11.00
  -2   2 -18    2.30    8.20
   2   2  18  -12.90   10.30
  -2  -2  18   -4.70    8.10
   2   2  18   -3.30    7.70
   2   4 -18  572.84   51.59
   2  -4  18  562.94   59.79
   2   4 -18  556.44   50.69
  -2   4  18  473.45   58.09
  -2   4  18  604.24   50.09
  -2   4  18  601.84   58.49
   2   4 -18  596.94   52.79
   2  -4  18  519.95   51.59
   2   4 -18  562.54   53.39
   2   4  18  594.34   49.80
  -2   4 -18  583.24   55.49
  -2   4 -18  577.64   53.59
   2   4  18  516.65   60.89
  -2   4 -18  602.44   53.59
  -2  -4  18  545.05   53.09
   2   4  18  565.94   55.89
  -2   4 -18  620.44   53.99
  -2  -4  18  604.44   60.69
   2   6 -18    3.70   10.80
  -2   6  18    3.00    9.80
   2   6 -18   14.10   11.30
   2   6 -18   22.40   11.50
  -2   6  18   17.60    8.70
  -2   6  18   27.00   20.00
   2   6 -18   13.90   11.30
   2  -6  18    4.30   12.10
   2  -6  18   10.50   10.50
  -2   6 -18   12.90   11.20
   2   6  18   17.00   12.20
  -2   6 -18    5.90    9.40
  -2  -6  18    3.10   12.70
  -2   6 -18   14.20   12.30
   2   6  18    8.50    7.00
   2   6  18   -3.10   17.10
  -2  -6  18   18.50   12.50
  -2   6 -18   18.70   11.60
   2   8 -18  374.96   41.10
  -2   8  18  369.76   35.30
  -2   8  18  424.26   50.19
   2  -8  18  325.37   44.40
   2   8 -18  468.15   68.79
   2   8 -18  391.76   67.49
   2  -8  18  357.76   53.39
  -2   8  18  331.37   53.39
  -2  -8  18  348.87   47.90
  -2   8 -18  359.86   59.09
   2   8  18  421.76   69.59
  -2   8 -18  342.57   61.29
  -2   8 -18  361.36   41.10
   2   8  18  403.76   41.50
   2   8  18  291.67   54.69
  -2  -8  18  310.67   48.00
   2   0  20   -5.60    7.00
   2   0  20    4.50   14.40
  -2   0  20   -5.60    8.40
  -2   0  20    8.80   14.50
  -2   0 -20   -1.30    7.30
   2   0 -20   -0.40    6.80
  -2   2  20  450.85   41.00
  -2   2  20  461.15   52.19
   2  -2  20  508.95   55.09
   2   2 -20  323.87   37.80
   2   2 -20  352.06   40.80
   2   2 -20  390.16   39.90
   2  -2  20  446.06   42.80
  -2   2  20  446.46   48.80
   2   2  20  469.75   42.00
  -2   2 -20  326.07   40.50
  -2   2 -20  374.66   40.30
  -2  -2  20  487.95   51.89
  -2   2 -20  323.77   38.50
  -2  -2  20  462.95   43.50
   2   2  20  424.46   47.40
   2   2  20  396.76   57.39
   2  -4  20    3.90   14.00
   2   4 -20   11.50    9.80
   2   4 -20    8.10   10.20
  -2   4  20    6.70   11.50
   2  -4  20   -1.00    9.90
   2   4 -20   22.30   12.90
  -2   4  20   10.90   16.80
  -2   4  20    0.00    7.10
  -2   4 -20   -0.80    8.40
  -2   4 -20   11.00   11.00
  -2  -4  20   10.40   11.70
   2   4  20   11.00   13.80
  -2  -4  20  -10.10   11.00
   2   4  20    6.90    9.10
   2   4  20  -10.30   13.70
  -2   4 -20    6.10   10.30
   2   6 -20  330.97   50.49
   2   6 -20  309.67   49.50
  -2   6  20  387.86   51.69
   2   6 -20  322.47   37.50
   2  -6  20  376.06   41.10
  -2   6  20  303.97   52.79
  -2   6  20  342.37   34.10
   2   6 -20  330.07   40.20
  -2   6 -20  361.86   42.40
  -2   6 -20  320.17   40.70
   2   6  20  374.76   35.70
  -2  -6  20  242.98   38.20
   2   6  20  295.37   55.39
   2   6  20  366.26   44.20
  -2   6 -20  365.66   40.50
  -2   6 -20  326.47   38.30
   2   0  22  271.87   50.19
  -2   0  22  202.08   41.20
  -2   0  22  188.98   31.50
   3  -1   1 3013.00  216.38
  -3  -1  -1 3222.78  223.58
   3   1   1 3300.77  219.08
  -3  -3  -1 2940.71  191.68
  -3  -3  -1 2943.21  191.78
   3  -3   1 2266.97  157.58
   3  -3   1 2131.29  156.58
  -3   3   1 2430.46  190.48
  -3  -3  -1 2902.61  199.38
   3   3  -1 2554.64  157.88
   3   3  -1 2247.58  157.88
   3  -3   1 2159.28  157.18
   3  -3   1 2287.97  156.78
  -3   3  -1 2999.50  192.28
   3   3   1 2366.26  157.38
   3   3   1 2328.57  162.38
  -3   3  -1 2794.82  191.48
  -3   3  -1 2931.81  192.08
  -3  -3   1 2350.36  192.18
   3   3   1 2128.99  157.78
  -3   5   1 1525.35  104.99
  -3   5   1 1533.25  105.69
  -3   5   1 1484.65  103.49
   3  -5   1 1515.05   94.09
   3   5  -1 1238.18   95.29
   3   5  -1 1393.26   95.99
   3   5  -1 1156.58   95.79
   3  -5   1 1510.55   94.99
   3  -5   1 1485.85   95.29
   3  -5   1 1508.75   95.59
  -3   5  -1 1376.66  105.09
   3  -5  -1 1306.97   94.19
   3   5   1 1193.68   94.19
   3  -5  -1 1288.07   98.89
  -3   5  -1 1298.97  103.99
  -3  -5   1 1612.94  106.19
   3   5   1 1521.75   96.49
   3  -5  -1 1238.08   93.49
   3  -5  -1 1284.07   95.69
   3   5   1 1364.66   95.19
   3   5   1 1166.38   95.89
  -3  -5   1 1598.74  105.89
  -3   7   1  521.55   39.60
   3   7  -1  456.65   41.30
   3   7  -1  474.25   40.50
   3  -7   1  558.44   40.90
  -3  -7  -1  485.05   38.30
  -3   7   1  552.44   37.40
   3  -7   1  554.24   38.20
   3   7  -1  552.74   41.80
  -3   7   1  522.25   38.60
   3  -7   1  537.45   40.00
  -3   7  -1  401.26   39.30
  -3   7  -1  488.65   37.90
   3   7   1  512.15   42.10
  -3   7  -1  443.46   37.20
  -3  -7   1  499.15   37.50
   3  -7  -1  548.75   39.00
   3  -7  -1  501.65   39.50
  -3   7  -1  493.95   39.40
   3   7   1  562.24   42.00
   3   7   1  521.05   40.40
   3  -9   1  728.33   54.79
  -3   9   1  741.23   55.99
   3   9  -1  703.23   54.79
  -3  -9  -1  721.33   55.49
   3  -9   1  643.84   52.69
  -3   9   1  749.03   57.59
   3   9  -1  660.83   57.19
   3   9  -1  739.73   56.69
   3   9  -1  734.53   55.79
  -3   9   1  730.43   54.49
  -3   9   1  765.82   59.59
   3   9   1  744.83   56.99
  -3  -9   1  697.43   56.09
   3   9   1  791.72   56.49
  -3   9  -1  715.73   58.79
   3  -9  -1  748.83   53.69
  -3   9  -1  768.32   57.89
  -3  -9   1  742.63   57.09
  -3   9  -1  678.33   54.79
   3   9   1  607.44   53.59
  -3  -9   1  701.03   53.49
  -3   9  -1  702.73   55.29
  -3 -11  -1  308.57   27.70
   3  11  -1  272.57   28.20
   3  11  -1  272.07   29.70
  -3  11   1  291.27   27.50
   3  11  -1  266.67   30.00
   3  11  -1  335.37   28.80
  -3  11   1  275.67   30.70
  -3  11   1  341.47   30.40
   3 -11   1  270.97   27.30
  -3  11   1  250.57   25.50
  -3  11  -1  312.37   27.20
   3  11   1  294.27   28.60
   3  11   1  300.37   27.80
   3  11   1  320.37   30.60
   3  11   1  316.67   31.70
  -3 -11   1  274.07   27.90
  -3  11  -1  246.68   28.30
  -3  11  -1  299.97   31.00
  -3  11  -1  285.67   29.20
  -3 -11   1  219.38   26.70
   3 -11  -1  263.67   25.90
  -3  13   1  389.76   36.10
   3  13  -1  344.57   34.70
  -3  13   1  433.46   39.30
   3  13  -1  362.86   37.80
  -3  13   1  382.96   34.30
  -3  13   1  373.66   40.40
   3  13  -1  353.06   35.70
   3  13  -1  318.47   37.40
   3  13   1  403.86   37.30
  -3  13  -1  370.16   34.80
  -3  13  -1  353.56   37.60
  -3  13  -1  375.26   40.20
   3  13   1  372.36   39.50
   3  13   1  438.66   39.90
   3  13   1  365.46   34.60
  -3  13  -1  336.57   34.30
  -3  15   1   85.49   20.50
   3  15  -1   80.39   18.60
  -3  15   1   83.49   17.40
   3  15  -1  100.19   26.80
   3  15  -1  108.89   20.60
   3  15   1   87.49   18.80
   3  15   1  197.88   42.10
  -3  15  -1   82.49   19.50
  -3  15  -1  108.19   24.80
   3  15   1   93.19   19.60
  -3  15  -1   71.89   20.70
  -3  15  -1   78.19   23.30
  -3  15  -1  108.89   38.70
   3  15   1  121.49   29.10
   3  -1   3 2166.48  134.89
   3   1  -3 1740.83  134.49
  -3  -1  -3 2149.39  150.88
   3   1  -3 1790.52  134.19
   3   1  -3 2151.88  135.39
  -3   1   3 2279.77  150.48
   3  -1   3 2032.00  134.69
  -3   1   3 1937.01  150.38
   3  -1   3 1879.81  134.69
  -3   1   3 2311.57  150.38
   3  -1   3 1738.53  135.29
   3  -1   3 2149.69  135.19
   3  -1   3 2158.48  135.29
  -3  -1  -3 2147.09  152.38
  -3   1   3 2248.97  150.68
   3   1  -3 1798.52  134.99
   3   1  -3 2103.79  135.29
  -3   1   3 2319.77  150.98
  -3  -1   3 2164.98  150.78
   3   1   3 1872.81  134.39
   3   1   3 1776.52  135.29
  -3   1  -3 2165.38  151.38
  -3  -1   3 2295.87  151.38
   3   1   3 1862.31  136.29
  -3  -1   3 2238.58  151.38
   3  -1  -3 2028.10  134.19
  -3   1  -3 2163.18  151.88
  -3   1  -3 1894.61  151.38
  -3  -1   3 2202.68  151.08
  -3   1  -3 2258.77  151.18
   3  -1  -3 1870.81  133.99
  -3   3   3 1147.89   79.39
  -3   3   3 1186.28   76.69
   3   3  -3 1018.30   74.89
   3  -3   3  986.60   75.29
  -3  -3  -3 1090.19   79.69
  -3   3   3 1189.78   79.69
  -3  -3  -3 1041.10   77.49
   3  -3   3 1126.79   74.09
   3  -3   3 1163.48   75.19
   3  -3   3 1178.98   75.29
   3   3  -3  927.01   75.09
   3  -3   3 1009.90   74.59
   3  -3   3 1097.19   75.99
  -3  -3  -3 1059.59   81.19
   3   3   3 1007.60   75.69
   3   3   3  931.41   73.89
  -3  -3   3 1170.58   78.79
  -3  -3   3 1016.40   79.09
  -3   3  -3 1020.60   77.49
   3  -3  -3 1110.39   73.29
  -3   3  -3 1035.00   78.69
  -3   3  -3 1153.98   78.79
  -3  -3   3 1160.28   78.99
  -3  -3   3 1114.79   78.89
  -3  -3   3 1130.49   79.49
   3   3   3 1111.89   80.59
   3  -3  -3 1081.69   73.69
  -3   3  -3 1093.89   78.99
  -3   5   3 1117.19   83.79
  -3   5   3 1162.38   83.69
   3   5  -3 1076.69   83.29
   3  -5   3 1217.38   81.29
   3  -5   3 1094.29   81.39
   3  -5   3 1156.18   82.69
  -3   5   3 1252.07   86.99
   3   5  -3 1045.60   82.49
  -3   5   3 1251.67   87.29
   3  -5   3 1083.09   81.89
   3   5  -3 1280.57   83.09
   3   5   3 1035.60   83.09
   3  -5  -3 1127.39   79.89
   3   5   3 1067.59   80.79
  -3  -5   3 1203.78   87.29
   3   5   3 1256.97   89.89
   3  -5  -3 1300.37   82.99
  -3   5  -3 1329.97   85.49
  -3  -5   3 1200.68   87.29
  -3   5  -3 1256.97   86.99
   3   5   3 1229.98   83.59
  -3   5  -3 1251.07   86.69
   3   5   3 1123.59   81.39
  -3   5  -3 1037.10   87.09
   3   7  -3  117.49   16.10
   3  -7   3  170.38   15.00
   3   7  -3  136.39   16.10
   3   7  -3  121.29   15.70
   3  -7   3  193.88   17.50
   3   7   3  181.98   15.90
   3   7   3  179.18   14.80
  -3  -7   3  172.88   16.60
  -3   7  -3  107.69   14.90
   3   7   3  188.98   18.00
  -3   7  -3  125.19   15.00
   3   7   3  189.88   18.40
  -3   7  -3  130.69   13.80
  -3   7  -3  130.49   13.20
   3  -9   3 1015.00   71.29
   3   9  -3  860.21   72.59
   3   9  -3  908.61   71.69
  -3   9   3 1047.70   77.39
   3  -9   3 1054.29   73.09
   3   9  -3  928.41   71.79
  -3   9   3 1061.49   73.39
   3  -9   3  998.70   70.69
  -3   9   3  980.30   75.49
  -3  -9  -3  958.60   74.09
   3   9  -3  847.32   73.59
  -3   9  -3  854.71   77.09
   3   9   3  962.50   70.89
  -3   9  -3  949.40   76.19
  -3   9  -3  957.40   74.19
  -3  -9   3 1103.59   77.89
   3   9   3  967.80   73.69
  -3   9  -3 1129.59   75.99
   3  11  -3   97.79   15.60
   3  11  -3  100.19   16.10
   3  11  -3   87.19   17.00
  -3  11   3   79.69   12.60
  -3 -11  -3  113.39   15.30
  -3  11   3   57.59   14.20
   3  11  -3  120.29   19.60
  -3  11   3   59.59   15.50
  -3  11   3   63.59   13.40
   3 -11   3   60.99   13.40
   3 -11  -3   92.79   12.20
   3  11   3   66.59   12.80
  -3 -11   3   74.69   15.70
  -3  11  -3   80.99   14.30
   3  11   3   80.89   15.30
  -3 -11   3   71.59   14.40
  -3  11  -3   93.29   17.00
  -3  11  -3   95.59   17.20
  -3  11  -3   96.49   14.60
   3  11   3   67.99   15.70
  -3  13   3  129.69   22.00
  -3  13   3  175.88   24.70
   3  13  -3  243.28   32.20
   3  13  -3  247.48   29.60
  -3  13   3  199.38   28.50
   3  13  -3  181.78   25.80
  -3  13   3  187.98   30.10
   3  13  -3  216.38   25.20
  -3  13  -3  181.18   27.10
  -3  13  -3  191.18   29.20
  -3 -13   3  183.98   27.00
  -3  13  -3  197.48   23.30
  -3  13  -3  176.78   22.00
  -3  13  -3  185.88   21.20
   3  13   3  210.08   30.20
   3  13   3  163.58   22.30
   3  13   3  200.88   24.90
   3  13   3  248.58   34.30
   3  15  -3   60.49   15.20
   3  15  -3   58.79   16.50
   3  15  -3   49.50   19.60
  -3  15   3   41.50   13.80
  -3  15   3   62.19   27.50
   3  15  -3   73.79   22.20
  -3  15   3   57.09   19.60
   3  15  -3   53.09   15.50
   3  15   3   83.59   29.70
  -3  15  -3   67.39   20.10
  -3  15  -3   66.09   27.00
  -3  15  -3   53.59   15.00
   3  15   3   52.59   18.20
  -3  15  -3   59.39   16.00
   3  15   3   49.10   15.40
   3   1  -5 2669.43  172.98
  -3   1   5 2487.65  173.08
  -3  -1  -5 2717.43  175.18
  -3   1   5 2510.15  173.78
  -3   1   5 2567.04  174.18
   3  -1   5 2189.28  172.08
  -3   1   5 2463.75  173.38
   3   1  -5 2324.97  172.38
   3  -1   5 2726.83  172.58
   3   1  -5 2592.84  172.78
  -3  -1  -5 2247.98  174.08
   3   1  -5 2306.97  172.08
   3  -1   5 2478.95  172.28
   3  -1   5 2545.35  172.58
   3   1  -5 2664.93  171.88
   3   1  -5 2312.17  171.98
  -3   1   5 2505.65  173.18
  -3  -1   5 2477.65  173.88
  -3   1  -5 2692.83  174.58
   3   1   5 2408.16  172.38
   3   1   5 2202.18  173.78
  -3   1  -5 2499.65  174.38
  -3   1  -5 2715.63  175.18
   3   1   5 2752.82  172.68
   3  -1  -5 2518.75  171.68
   3   1   5 2515.05  172.58
  -3   1  -5 2350.16  173.88
   3  -1  -5 2527.85  171.28
  -3  -1   5 2240.48  174.08
  -3  -1   5 2512.45  174.28
  -3  -1   5 2487.05  173.28
  -3  -1   5 2433.06  173.68
  -3  -1   5 2688.03  174.38
   3   1   5 2399.76  171.88
   3   3  -5 1112.49   82.99
   3  -3   5 1092.49   83.19
   3   3  -5 1222.68   83.39
   3   3  -5 1282.67   82.79
   3   3  -5 1103.79   82.39
   3   3  -5 1053.99   82.19
  -3   3   5 1183.98   83.19
  -3   3   5 1245.28   85.69
   3  -3   5 1174.58   82.49
   3  -3  -5 1145.49   80.79
  -3   3  -5 1257.97   86.09
   3   3   5 1165.58   86.49
  -3   3  -5 1279.17   86.19
  -3  -3   5 1207.08   86.19
  -3   3  -5 1253.37   86.29
  -3  -3   5 1136.89   84.79
  -3  -3   5 1038.00   85.79
  -3  -3   5 1187.68   85.29
  -3   3  -5 1053.99   85.39
  -3   3  -5 1282.87   85.49
  -3   5   5 1416.76  100.49
  -3   5   5 1281.27  101.09
   3   5  -5 1504.75  100.49
   3  -5   5 1350.66   99.69
   3   5  -5 1445.16  101.09
  -3   5   5 1378.96   96.19
   3  -5   5 1369.36   98.29
  -3   5  -5 1382.26   99.99
  -3   5  -5 1389.16   99.29
  -3  -5   5 1435.66  100.49
  -3  -5   5 1427.46  100.79
  -3   5  -5 1367.76   99.19
   3   5   5 1319.17  106.59
   3   5   5 1321.87  100.69
  -3   5  -5 1372.66   97.69
  -3   5  -5 1509.65  102.19
  -3   5  -5 1245.38   99.79
  -3   7   5  513.25   40.90
  -3   7   5  478.85   35.70
   3   7  -5  460.35   40.50
   3  -7   5  478.65   39.00
   3   7  -5  430.16   38.10
   3   7  -5  476.45   39.50
   3   7  -5  412.96   38.90
  -3   7   5  496.45   36.50
   3  -7   5  474.25   40.10
  -3   7   5  512.95   40.50
   3   7   5  582.14   49.00
   3   7   5  537.05   38.10
  -3   7  -5  413.26   40.00
  -3   7  -5  428.26   37.20
  -3  -7   5  508.75   41.20
  -3   7  -5  501.65   39.50
  -3   7  -5  488.05   40.00
   3   7   5  484.15   40.70
  -3   7  -5  520.85   40.40
   3   7   5  540.55   41.20
  -3  -7   5  499.35   40.80
   3   7   5  481.45   36.80
   3   9  -5  720.03   56.89
   3   9  -5  699.23   55.19
  -3   9   5  629.14   50.59
   3   9  -5  680.73   54.39
   3  -9   5  701.73   55.39
  -3   9   5  674.73   56.79
   3   9  -5  644.64   52.99
  -3   9   5  703.13   55.69
   3   9   5  693.93   50.99
  -3   9  -5  579.34   55.09
   3   9   5  648.94   52.09
  -3   9  -5  723.83   55.19
  -3   9  -5  785.62   52.69
  -3   9  -5  754.02   55.69
  -3  -9   5  696.43   55.99
  -3  -9   5  673.03   54.69
   3   9   5  714.93   56.29
  -3   9  -5  576.44   52.79
   3   9   5  607.54   54.19
  -3  11   5  464.35   37.70
   3  11  -5  400.46   36.60
   3  11  -5  406.06   39.10
   3 -11   5  448.26   39.70
   3  11  -5  372.36   37.00
   3  11  -5  348.87   39.40
  -3  11  -5  375.46   33.70
  -3  11  -5  316.77   34.10
   3  11   5  499.75   39.90
  -3  11  -5  363.36   34.60
  -3  11  -5  330.27   35.40
   3  11   5  391.86   35.40
   3  11   5  458.75   40.60
  -3  11  -5  320.47   30.80
  -3  13   5  327.67   34.00
   3  13  -5  364.06   36.80
   3  13  -5  343.57   32.80
  -3  13   5  295.67   31.70
   3  13  -5  297.37   36.90
  -3  13   5  302.37   35.20
  -3  13   5  245.18   27.80
  -3  13  -5  262.87   30.60
  -3  13  -5  331.17   35.90
   3  13   5  311.87   31.60
   3  13   5  329.17   34.40
  -3 -13   5  290.47   33.10
  -3  13  -5  302.07   28.90
  -3  13  -5  364.26   34.90
   3  13   5  336.77   36.50
  -3  13  -5  274.47   32.10
  -3   1   7 1511.25  100.79
  -3  -1  -7 1354.06  100.99
  -3   1   7 1227.18  100.59
   3   1  -7 1389.86  101.19
   3   1  -7 1255.67  101.19
   3  -1   7 1498.05  103.19
  -3  -1  -7 1412.06  101.79
   3   1  -7 1273.87  101.29
  -3  -1  -7 1520.85  102.49
   3   1  -7 1513.65  100.89
  -3   1   7 1507.85  102.59
  -3  -1   7 1486.85  100.79
   3  -1  -7 1504.35  100.99
   3  -1  -7 1552.24  100.89
   3  -1  -7 1547.75  100.49
  -3   1  -7 1392.46  101.89
   3   1   7 1333.87  103.59
   3   1   7 1338.57  100.89
  -3   1  -7 1412.06  101.79
  -3  -1   7 1439.96  102.09
  -3   3   7 1422.06  100.79
   3   3  -7 1199.18   92.29
   3   3  -7 1179.38   92.69
   3   3  -7 1187.28   92.19
   3   3  -7 1477.15   92.89
  -3   3   7 1445.16  101.39
  -3   3   7 1486.95  100.99
   3   3   7 1344.97   91.09
  -3   3  -7 1264.27  102.49
  -3   3  -7 1469.45  103.89
  -3   3  -7 1381.46  103.19
  -3  -3   7 1593.64  104.19
  -3   3  -7 1369.96  102.79
   3   3   7 1301.17   94.29
  -3  -3   7 1503.75  104.49
  -3   5   7 1155.58   87.89
   3  -5   7 1083.99   75.59
   3  -5   7 1073.79   74.09
   3   5  -7  932.61   73.19
   3   5  -7  900.71   73.19
  -3   5   7 1201.88   81.79
   3   5  -7  927.01   74.09
   3   5  -7 1079.49   73.59
  -3   5   7 1199.08   86.99
  -3   5  -7 1118.59   85.69
   3   5   7  997.20   74.89
  -3   5  -7 1148.29   84.99
  -3  -5   7 1263.17   87.29
  -3   5  -7 1057.29   85.39
  -3  -5   7 1109.29   85.79
   3   5   7  946.51   70.89
   3   7  -7  487.35   41.30
  -3   7   7  583.54   47.50
   3   7  -7  420.46   42.20
   3  -7   7  574.24   44.70
  -3   7   7  602.54   46.60
   3   7  -7  536.45   44.00
   3   7  -7  450.05   42.10
   3  -7   7  540.45   42.90
  -3   7   7  581.54   40.60
  -3   7  -7  508.65   42.20
  -3  -7   7  560.74   45.70
   3   7   7  527.95   39.80
  -3   7  -7  471.75   44.50
   3   7   7  590.84   53.09
   3   7   7  589.84   41.10
  -3   7  -7  535.75   54.89
   3  -9   7  642.64   52.29
  -3   9   7  586.64   46.30
   3   9  -7  579.64   49.20
   3   9  -7  565.24   51.19
   3  -9   7  547.35   49.20
   3   9  -7  621.94   50.69
   3   9  -7  615.64   51.59
  -3   9   7  665.13   51.89
   3   9  -7  646.44   51.09
  -3   9   7  650.33   52.19
  -3   9   7  585.44   44.70
  -3  -9   7  602.14   52.19
   3   9   7  622.44   46.40
   3   9   7  630.04   51.69
   3   9   7  703.13   53.39
  -3   9  -7  621.34   47.70
  -3  -9   7  586.44   51.19
  -3   9  -7  605.34   51.19
  -3   9  -7  546.85   49.60
   3   9   7  524.05   47.10
  -3   9  -7  619.84   52.59
  -3   9  -7  617.54   50.69
   3  11  -7  298.87   31.60
   3 -11   7  358.66   36.00
  -3  11   7  404.86   36.80
   3  11  -7  315.67   36.40
  -3  11   7  363.76   34.50
  -3  11   7  359.46   30.00
   3  11  -7  268.57   34.00
   3  11  -7  352.86   35.20
   3  11  -7  333.67   33.50
  -3 -11   7  340.77   49.70
   3  11   7  367.66   35.00
  -3  11  -7  306.57   33.60
   3  11   7  428.56   37.70
   3  11   7  337.37   31.00
  -3  11  -7  334.37   36.30
  -3  11  -7  296.57   33.40
   3  13  -7  158.68   25.50
  -3  13   7  164.08   26.00
   3  13  -7  178.38   29.70
   3  13  -7  155.98   23.40
  -3  13   7  226.08   32.00
   3  13  -7  189.68   30.50
  -3  13   7  167.98   26.90
   3  13  -7  204.38   29.70
   3  13   7  166.28   26.20
  -3  13  -7  208.28   30.30
   3  13   7  182.98   21.70
  -3 -13   7  122.69   25.20
  -3  13  -7  187.98   20.90
   3  13   7  154.58   27.70
  -3  13  -7  210.98   31.70
  -3  13  -7  185.58   27.90
  -3  13  -7  155.58   25.50
  -3  -1  -9  398.86   30.10
  -3   1   9  337.47   31.10
  -3  -1  -9  390.66   31.10
   3   1  -9  447.06   33.20
  -3  -1  -9  417.16   31.10
   3   1  -9  438.96   32.70
  -3   1   9  312.07   29.00
   3   1  -9  430.46   33.70
   3  -1   9  345.57   32.50
  -3  -1   9  334.77   30.30
   3  -1  -9  413.26   32.60
   3  -1  -9  408.86   32.20
   3  -1  -9  393.86   31.70
   3   1   9  350.06   32.10
  -3  -1   9  304.97   30.80
  -3   1  -9  370.66   31.20
  -3   1  -9  387.86   30.40
  -3   1  -9  372.76   30.60
   3  -3   9  149.79   21.00
   3   3  -9  180.58   17.70
   3   3  -9  166.18   17.30
   3   3  -9  184.58   17.80
  -3   3   9  158.88   15.90
   3  -3   9  165.48   17.90
   3   3  -9  182.08   18.20
  -3   3   9  169.78   19.60
   3   3   9  198.08   24.90
  -3  -3   9  154.18   19.00
  -3   3  -9  158.78   17.40
  -3   3  -9  203.78   19.80
  -3   3  -9  224.38   19.50
  -3   3  -9  165.88   18.30
   3   3   9  151.98   18.50
   3   3   9  156.98   15.90
  -3  -3   9  184.68   22.20
   3   5  -9  558.24   42.70
   3   5  -9  510.25   41.40
   3  -5   9  474.25   42.90
   3   5  -9  540.65   41.70
  -3   5   9  489.05   43.30
  -3   5   9  467.25   37.50
   3  -5   9  438.16   40.40
  -3   5   9  508.25   44.40
  -3   5  -9  552.54   42.80
  -3  -5   9  430.86   42.10
  -3   5  -9  559.54   42.20
   3   5   9  496.45   48.20
  -3   5  -9  462.65   41.00
  -3  -5   9  495.65   42.10
   3   5   9  430.36   41.60
   3   7  -9  308.77   30.90
   3  -7   9  313.07   32.00
   3   7  -9  329.17   31.80
  -3   7   9  325.47   26.30
   3   7  -9  324.37   31.10
  -3   7   9  312.37   32.00
   3   7  -9  322.67   30.60
  -3   7   9  332.17   35.30
   3  -7   9  293.17   32.00
   3   7   9  375.66   33.40
  -3   7  -9  312.17   30.30
   3   7   9  354.76   49.20
  -3   7  -9  329.77   31.10
  -3  -7   9  357.36   33.40
  -3   7  -9  306.07   31.50
  -3  -7   9  341.97   32.30
  -3   7  -9  346.87   32.20
   3   7   9  320.57   27.10
  -3   9   9  311.17   31.20
   3   9  -9  213.98   27.80
   3  -9   9  263.47   30.90
   3  -9   9  288.07   29.00
  -3   9   9  289.17   30.70
   3   9  -9  264.47   29.90
   3   9  -9  322.47   28.60
   3   9  -9  245.98   28.00
  -3   9   9  247.28   24.70
  -3   9   9  305.57   23.90
   3   9  -9  258.07   29.80
   3   9   9  324.77   31.70
   3   9   9  333.77   26.00
   3   9   9  297.87   41.00
   3   9   9  284.07   26.60
  -3  -9   9  268.97   29.80
  -3   9  -9  261.97   30.60
   3   9   9  341.87   32.40
  -3   9  -9  289.17   30.70
  -3  -9   9  352.06   33.40
  -3   9  -9  232.98   28.60
  -3   9  -9  335.47   30.80
   3  11  -9  139.09   23.10
   3  11  -9  149.29   20.80
   3  11  -9  148.99   24.90
  -3  11   9  126.89   21.20
  -3  11   9  106.59   15.90
   3 -11   9   84.49   20.00
  -3  11   9  108.79   20.70
  -3  11  -9  106.09   19.70
  -3 -11   9   99.29   21.30
  -3  11  -9  142.89   24.90
   3  11   9  124.29   15.70
   3  11   9  120.79   24.60
  -3  11  -9  111.39   20.70
   3  11   9  101.49   21.10
  -3  11  -9  144.39   23.00
  -3  13   9  309.77   34.20
   3  13  -9  266.27   31.60
  -3  13   9  254.57   31.80
   3  13  -9  265.47   33.10
   3  13  -9  215.48   27.70
   3  13  -9  306.57   34.10
   3  13  -9  282.97   34.90
  -3  13  -9  225.08   30.20
  -3  13  -9  320.37   37.10
  -3 -13   9  221.28   35.80
   3  13   9  284.77   33.80
   3  13   9  243.78   35.00
  -3  13  -9  277.07   33.20
  -3  13  -9  257.87   32.40
   3  -1  11 1365.86   96.09
   3   1 -11 1311.67   94.89
   3   1 -11 1176.88   95.49
  -3  -1 -11 1013.20   85.39
   3  -1  11 1191.58   98.39
  -3   1  11 1337.17   89.49
   3   1 -11 1338.97   96.39
   3   1 -11 1327.97   95.39
  -3   1  11 1206.08   85.49
   3  -1 -11 1382.76   94.99
  -3   1 -11 1032.50   84.99
   3   1  11 1150.68   98.69
   3   1  11 1402.86   95.69
   3  -1 -11 1271.67   93.89
  -3   1 -11 1077.59   85.79
  -3   1 -11 1250.07   86.69
  -3   1 -11 1276.47   87.69
   3  -1 -11 1347.57   95.29
  -3  -1  11 1128.89   87.89
   3   3 -11  940.71   73.79
   3   3 -11 1008.30   74.69
   3  -3  11  949.01   76.39
   3  -3  11 1014.60   73.79
   3   3 -11 1052.09   73.49
  -3   3  11 1015.10   77.39
   3   3 -11 1011.10   73.69
   3   3  11  830.92   71.09
  -3   3 -11  939.11   78.49
   3   3  11  853.01   75.09
  -3  -3  11  897.91   76.49
   3   3  11 1036.70   79.09
  -3  -3  11  934.21   75.19
  -3   3 -11 1112.09   76.19
  -3   3 -11 1015.60   77.39
  -3   3 -11  962.20   75.09
   3   5 -11 1372.76   96.89
  -3   5  11 1327.47  104.19
   3  -5  11 1442.86  104.59
   3   5 -11 1209.68   96.59
   3   5 -11 1224.18   95.69
  -3   5  11 1328.27   96.99
   3   5 -11 1434.96   96.69
   3  -5  11 1367.56   96.59
  -3   5  11 1194.08  102.39
   3   5  11 1087.49   96.89
  -3  -5  11 1373.76  103.49
  -3   5 -11 1455.95  102.69
   3   5  11 1337.17  104.19
  -3   5 -11 1317.97  101.89
  -3  -5  11 1389.26  101.89
  -3   5 -11 1305.17  100.49
   3   5  11 1147.29   92.49
  -3   5 -11 1449.46  101.69
   3   7 -11  627.94   52.39
   3   7 -11  512.65   50.29
   3  -7  11  629.14   51.29
  -3   7  11  705.73   65.69
  -3   7  11  608.34   47.00
  -3   7  11  629.84   54.59
   3   7 -11  560.24   50.49
   3  -7  11  636.24   54.29
   3   7  11  589.14   61.09
  -3   7 -11  577.74   52.79
  -3   7 -11  589.44   52.29
  -3  -7  11  639.94   55.09
  -3   7 -11  621.34   53.69
   3   7  11  676.53   54.09
   3   7  11  608.24   46.90
  -3  -7  11  703.43   54.29
  -3   7 -11  573.14   51.89
   3  -9  11  469.85   45.20
   3   9 -11  580.04   47.10
   3   9 -11  545.45   47.50
   3   9 -11  493.85   46.20
  -3   9  11  484.25   47.00
  -3   9  11  454.15   38.70
   3   9 -11  544.25   48.30
   3  -9  11  477.75   48.30
   3   9  11  465.25   54.99
  -3  -9  11  497.85   46.60
  -3  -9  11  502.65   48.50
  -3   9 -11  548.55   48.30
   3   9  11  495.75   47.80
  -3   9 -11  456.75   45.50
  -3   9 -11  561.84   48.70
   3   9  11  475.95   42.40
   3   9  11  505.95   40.90
  -3   9 -11  564.44   47.50
   3  11 -11   91.29   21.40
  -3  11  11  150.78   14.90
   3  11 -11  179.18   27.80
  -3  11  11  156.88   26.50
  -3  11  11  111.79   18.40
  -3  11  11  197.28   29.00
   3  11 -11  138.29   25.20
   3 -11  11  107.39   24.00
   3  11 -11  153.68   25.40
  -3  11 -11  117.09   23.70
  -3 -11  11  160.88   27.70
   3  11  11  172.38   20.20
  -3  11 -11  110.59   23.90
  -3  11 -11  159.18   25.90
   3  11  11  163.88   27.50
   3  11  11  127.69   24.20
  -3  11 -11  182.38   27.40
   3  11  11  167.88   17.30
  -3  13  11  126.79   24.80
   3  13 -11  152.58   27.70
   3  13 -11  176.08   31.20
   3  13 -11  122.89   28.40
   3  13 -11  110.29   23.50
  -3  13  11   93.29   21.40
  -3  13 -11  108.29   22.80
  -3 -13  11  117.09   27.40
   3  13  11  147.89   26.50
  -3  13 -11  148.79   26.60
  -3   1  13  209.78   24.50
  -3   1  13  196.08   20.90
   3  -1  13  128.29   23.40
   3  -1  13  202.48   23.90
   3   1 -13  176.88   20.70
  -3  -1 -13  190.98   21.20
   3   1 -13  208.38   20.40
   3   1  13  149.59   24.80
  -3   1 -13  218.28   23.20
  -3   1 -13  189.48   21.60
  -3  -1  13  139.89   22.70
   3  -1 -13  195.28   19.90
  -3  -1  13  196.28   24.80
  -3   1 -13  202.68   21.30
   3  -1 -13  203.58   19.80
   3  -1 -13  176.78   18.60
   3   1  13  173.58   22.00
   3  -3  13 1042.20   77.49
  -3   3  13  982.20   73.99
   3   3 -13  829.22   70.49
   3   3 -13  926.81   73.29
  -3   3  13  839.82   66.79
   3   3 -13  916.21   71.89
   3  -3  13  966.50   72.59
   3   3 -13  776.62   70.89
   3   3  13 1017.50   79.39
   3   3  13 1009.20   76.29
  -3   3 -13  815.32   68.99
  -3   3 -13  888.81   73.59
  -3   3 -13  773.22   68.59
  -3  -3  13  989.40   73.79
  -3   3 -13  892.91   71.19
   3   3  13  950.90   70.39
  -3  -3  13 1017.20   73.89
   3  -5  13  297.17   34.90
   3   5 -13  368.36   33.90
  -3   5  13  286.67   27.30
  -3   5  13  303.97   35.30
   3   5 -13  397.66   33.90
  -3   5  13  312.97   34.00
   3  -5  13  293.47   31.80
   3   5 -13  360.36   32.80
   3   5 -13  345.77   32.60
   3   5  13  282.17   28.40
  -3   5 -13  302.67   31.90
   3   5  13  306.67   44.10
  -3  -5  13  255.77   31.00
  -3   5 -13  376.26   32.60
  -3  -5  13  306.07   34.20
  -3   5 -13  377.96   32.80
  -3   5 -13  346.97   32.90
   3  -7  13  402.46   41.30
   3   7 -13  331.27   35.70
  -3   7  13  410.56   32.60
   3   7 -13  400.66   37.50
  -3   7  13  364.96   43.50
   3  -7  13  367.56   36.70
   3   7 -13  398.86   37.30
   3   7 -13  338.77   37.00
  -3   7  13  453.25   42.10
  -3   7 -13  396.66   38.20
  -3  -7  13  369.56   38.30
  -3  -7  13  387.66   40.70
   3   7  13  426.16   33.40
   3   7  13  412.26   48.60
   3   7  13  393.76   39.10
  -3   7 -13  357.46   37.80
  -3   7 -13  351.86   37.20
  -3   7 -13  388.36   39.20
   3  -9  13  124.59   24.00
   3   9 -13  215.18   28.00
  -3   9  13  220.98   21.90
   3   9 -13  177.28   27.40
  -3   9  13  209.58   32.80
  -3   9  13  231.98   33.70
   3   9 -13  238.88   27.90
   3   9 -13  234.48   27.60
   3  -9  13  184.38   31.60
  -3   9 -13  221.58   28.90
   3   9  13  247.08   33.40
   3   9  13  204.98   21.30
  -3   9 -13  285.97   30.00
   3   9  13  185.88   22.30
  -3   9 -13  234.18   28.80
   3   9  13  203.58   38.60
  -3   9 -13  239.88   30.60
  -3  -9  13  208.68   33.80
  -3  -9  13  215.08   29.80
   3  11 -13  193.38   30.80
   3  11 -13  152.68   28.50
   3  11 -13  191.18   30.30
  -3  11  13  222.68   19.30
   3 -11  13  203.28   37.00
  -3  11  13  227.98   33.10
  -3  11  13  195.28   31.20
   3  11 -13  174.68   30.60
   3  11  13  200.88   24.00
   3  11  13  182.18   20.50
  -3  11 -13  197.78   30.50
  -3  11 -13  174.58   29.70
  -3 -11  13  224.88   35.90
   3  11  13  230.38   33.40
  -3  11 -13  179.58   31.20
  -3  11 -13  139.59   28.50
   3  11  13  244.18   35.50
   3  -1  15  389.66   43.40
  -3  -1 -15  475.15   41.70
  -3   1  15  453.95   45.70
   3   1 -15  490.95   39.30
  -3   1  15  488.55   41.60
   3   1 -15  433.26   38.70
   3   1 -15  435.86   40.30
   3  -1  15  381.56   39.00
  -3  -1  15  426.96   41.30
   3   1  15  427.56   39.20
  -3  -1  15  426.86   43.90
   3  -1 -15  483.35   39.20
  -3   1 -15  477.75   41.80
   3   1  15  437.86   45.00
  -3   1 -15  452.25   42.90
  -3   1 -15  513.05   42.80
   3   3 -15  410.26   39.00
   3  -3  15  367.26   42.00
   3   3 -15  366.26   36.90
   3   3 -15  380.46   36.80
   3  -3  15  413.56   37.80
   3   3 -15  394.86   36.40
  -3   3  15  372.36   40.90
  -3   3  15  385.56   34.80
  -3   3 -15  434.16   38.20
  -3  -3  15  379.46   37.60
   3   3  15  398.86   41.00
   3   3  15  427.16   36.20
   3   3  15  388.46   44.10
  -3   3 -15  392.06   37.50
  -3  -3  15  403.76   41.40
  -3   3 -15  399.36   39.00
  -3   3 -15  388.66   37.20
   3   5 -15  463.65   45.30
   3  -5  15  464.35   49.10
   3  -5  15  489.35   44.50
  -3   5  15  555.24   52.59
   3   5 -15  501.55   45.00
   3   5 -15  517.05   44.20
   3   5 -15  481.35   44.10
  -3   5  15  435.86   46.80
  -3   5  15  519.55   41.20
  -3   5 -15  490.25   46.60
  -3  -5  15  466.55   48.70
  -3   5 -15  478.95   44.80
   3   5  15  535.85   48.20
  -3   5 -15  473.65   45.10
   3   5  15  452.75   40.40
   3   5  15  426.06   52.09
  -3  -5  15  478.05   45.70
  -3   5 -15  537.95   46.10
   3   7 -15  366.36   36.00
  -3   7  15  346.87   48.40
  -3   7  15  398.66   41.20
   3   7 -15  316.97   35.90
   3  -7  15  324.87   38.80
   3   7 -15  378.86   36.10
   3   7 -15  310.17   34.50
   3  -7  15  315.37   34.90
  -3   7  15  345.57   31.60
  -3   7 -15  374.36   38.70
  -3  -7  15  287.77   43.40
  -3   7 -15  416.76   40.10
   3   7  15  306.47   50.39
   3   7  15  335.27   36.70
  -3   7 -15  350.66   36.90
  -3  -7  15  313.67   37.10
  -3   7 -15  371.96   37.20
   3   7  15  331.27   30.40
  -3   9  15   97.09   25.60
  -3   9  15  135.89   26.80
   3  -9  15   88.59   19.70
   3  -9  15   75.79   21.90
  -3   9  15   97.39   15.60
   3   9 -15  136.89   23.60
   3   9  15  102.19   31.60
  -3  -9  15  113.39   26.10
  -3   9 -15  167.38   28.10
   3   9  15  141.19   25.80
  -3  -9  15  117.59   23.70
   3   9  15   77.69   14.40
  -3   9 -15  153.38   25.40
  -3   9 -15  174.08   27.10
  -3   9 -15  145.29   26.20
   3  11 -15  121.69   25.80
   3 -11  15  170.18   32.90
   3  11 -15  158.28   27.60
  -3  11  15  231.88   50.09
  -3  11  15  181.78   18.30
   3  11 -15  159.68   30.00
   3  11 -15  165.08   30.00
   3  11  15  167.28   29.90
  -3 -11  15  147.69   32.10
  -3  11 -15  178.18   30.70
   3  11  15  172.18   32.40
  -3  11 -15  184.48   35.10
  -3  11 -15  129.79   27.10
   3  11  15  189.08   26.10
  -3  11 -15  164.38   30.20
   3  -1  17  182.48   32.70
  -3   1  17  245.78   27.60
   3   1 -17  202.78   24.40
   3   1 -17  231.68   27.10
   3   1 -17  212.38   25.20
  -3  -1 -17  269.37   28.40
  -3   1  17  282.37   39.40
   3  -1  17  275.87   32.00
  -3   1 -17  246.48   27.70
  -3  -1  17  213.28   33.90
  -3  -1  17  236.48   29.70
   3   1  17  199.18   34.10
   3  -1 -17  242.38   25.20
  -3   1 -17  210.08   25.70
  -3   1 -17  203.18   27.30
   3   1  17  259.97   27.30
   3   3 -17  296.97   33.40
   3  -3  17  396.76   37.30
  -3   3  17  403.36   44.20
   3   3 -17  349.77   40.00
   3   3 -17  389.56   36.20
   3   3 -17  337.27   36.90
  -3   3  17  385.76   37.60
  -3   3 -17  394.36   37.70
  -3  -3  17  361.56   37.80
  -3  -3  17  422.06   47.90
  -3   3 -17  323.67   38.60
  -3   3 -17  345.37   37.10
   3   3  17  505.15   86.09
   3  -5  17  311.57   45.10
  -3   5  17  235.58   37.50
   3   5 -17  283.07   32.30
   3  -5  17  280.67   33.60
   3   5 -17  325.07   36.60
   3   5 -17  298.37   33.50
   3   5 -17  301.07   34.20
  -3   5  17  306.37   29.50
  -3  -5  17  300.17   34.30
   3   5  17  339.27   50.89
  -3   5 -17  302.27   36.30
  -3   5 -17  369.16   35.90
   3   5  17  353.46   31.30
  -3  -5  17  299.47   42.20
  -3   5 -17  294.77   33.80
   3   5  17  310.07   37.20
  -3   5 -17  323.27   34.60
   3  -7  17  345.27   37.70
   3   7 -17  304.67   35.90
   3   7 -17  310.07   36.70
  -3   7  17  256.47   44.90
   3   7 -17  346.17   37.70
  -3   7  17  414.26   42.50
  -3   7  17  312.27   30.20
   3   7 -17  353.96   39.50
   3  -7  17  400.26   52.49
  -3   7 -17  362.86   37.80
   3   7  17  337.17   32.30
  -3   7 -17  359.06   39.40
  -3   7 -17  258.07   34.80
  -3  -7  17  357.06   48.40
  -3   7 -17  296.97   36.20
  -3  -7  17  321.17   40.60
   3   7  17  340.47   55.19
   3   7  17  341.27   39.30
  -3   9  17  247.58   38.60
   3   9 -17  217.58   32.60
  -3   9  17  174.28   35.70
  -3   9  17  217.18   22.60
   3  -9  17  217.58   39.70
  -3   9 -17  198.18   32.30
   3   9  17  130.09   37.40
  -3  -9  17  161.98   30.10
   3   9  17  220.88   28.70
  -3  -9  17  203.98   37.10
  -3   9 -17  262.67   40.40
   3   9  17  243.68   51.99
   3  -1  19  223.28   39.40
   3   1 -19  235.08   30.40
  -3   1  19  287.07   43.00
  -3   1  19  297.97   30.80
   3   1 -19  224.48   27.00
   3  -1  19  245.78   32.60
   3   1 -19  233.08   35.30
  -3  -1 -19  229.98   28.70
  -3  -1  19  224.18   31.40
  -3   1 -19  236.78   29.10
   3   1  19  297.17   35.90
   3  -1 -19  253.07   27.80
   3   1  19  296.27   31.00
   3   1  19  342.87   48.40
  -3  -1  19  290.67   42.80
   3   3 -19  229.48   29.20
   3   3 -19  328.57   34.30
   3   3 -19  200.58   27.30
  -3   3  19  227.78   39.50
   3  -3  19  292.27   44.70
  -3   3  19  284.37   41.80
  -3   3  19  263.57   29.70
   3  -3  19  257.47   33.60
   3   3  19  235.58   36.70
  -3   3 -19  266.27   31.50
  -3  -3  19  262.17   41.80
   3   3  19  254.87   28.90
  -3  -3  19  261.47   35.30
  -3   3 -19  269.27   33.70
  -3   3 -19  266.97   42.20
   3   3  19  234.08   43.10
  -3   5  19  223.58   35.70
   3  -5  19  164.48   30.00
   3   5 -19  238.78   33.40
  -3   5  19  219.08   39.50
  -3   5  19  167.18   24.00
   3   5 -19  181.38   30.70
   3   5 -19  249.78   33.10
   3  -5  19  159.38   34.30
  -3   5 -19  219.08   33.40
  -3   5 -19  165.28   28.00
   3   5  19  192.88   26.50
   3   5  19  130.69   36.00
  -3  -5  19  163.78   28.40
  -3   5 -19  181.78   28.80
  -3  -5  19  156.18   33.90
   3   5  19  194.48   33.30
  -3   5 -19  194.88   29.70
   3  -7  19  219.68   33.10
  -3   7  19  264.67   46.00
   3   7 -19  295.37   58.59
   3  -7  19  276.77   44.40
   3   7 -19  216.78   32.40
   3   7  19  289.37   44.80
   3   7  19  247.38   57.09
   3   7  19  222.88   46.70
  -3   7 -19  265.07   36.80
  -3  -7  19  208.68   32.50
  -3   7 -19  238.18   52.29
  -3  -7  19  239.58   41.60
  -3   1  21  156.98   25.60
  -3   1  21  100.69   29.70
   3   1 -21  126.99   21.90
   3  -1  21  116.89   23.90
   3  -1  21  171.98   37.70
  -3  -1 -21  111.49   21.80
   3   1  21  146.29   25.10
   3   1  21  126.19   29.10
  -3   1 -21   98.89   20.20
  -3  -1  21  151.38   33.50
  -3  -1  21  116.09   22.80
   3   1  21  171.78   37.50
   3   3 -21  151.18   28.40
  -3   3  21  164.18   36.80
   3   3 -21  145.49   25.50
   3   3 -21  159.88   25.20
   3  -3  21  189.78   29.30
  -3   3 -21  201.98   31.00
  -3   3 -21  230.48   34.40
  -3   3 -21  202.98   30.00
   3   3  21  259.37   52.29
   3   3  21  246.58   35.90
  -3  -3  21  116.99   25.00
   3   3  21  177.68   34.30
   4   0   0 1997.20  139.29
  -4   0   0 2472.45  171.58
  -4   2   0   16.30    3.50
   4  -2   0   14.10    2.40
   4  -2   0   19.30    2.10
   4   2   0    9.80    2.80
  -4  -2   0   14.80    2.90
   4  -2   0   15.30    2.80
  -4   2   0   14.80    2.30
   4   2   0   18.10    3.50
   4   2   0   10.70    2.90
  -4   2   0   18.00    2.60
  -4  -2   0   15.70    6.60
  -4   2   0   17.60    3.00
  -4  -2   0   14.10    3.30
  -4  -2   0   11.20    2.90
   4   2   0    9.50    2.80
  -4  -2   0   13.50    3.10
  -4   2   0   20.50    2.30
  -4   2   0   19.80    2.70
   4  -4   0 4926.51  312.37
  -4  -4   0 5246.27  360.66
  -4  -4   0 5275.97  359.46
  -4   4   0 4721.23  360.76
   4   4   0 3985.10  312.97
  -4  -4   0 5220.08  367.26
  -4  -4   0 5597.84  362.26
  -4  -4   0 5318.77  359.86
   4  -4   0 4633.84  310.17
   4   6   0   43.80    7.40
   4  -6   0   35.80    6.80
   4   6   0   40.70    7.90
   4   6   0   43.40    7.90
   4  -6   0   38.40    6.40
  -4   6   0   40.20    6.00
  -4  -6   0   37.10    6.50
  -4   6   0   45.40    8.30
  -4   6   0   47.00    9.30
   4  -6   0   37.40    5.70
   4   8   0 1804.62  140.59
   4   8   0 2122.49  142.39
   4   8   0 1862.01  142.39
  -4   8   0 2074.49  140.79
  -4   8   0 2024.70  141.59
  -4   8   0 2032.20  143.09
   4  -8   0 2142.79  140.39
  -4  -8   0 1956.80  139.89
  -4   8   0 1857.81  143.99
  -4  -8   0 2009.00  142.29
  -4 -10   0   84.89   14.30
  -4 -10   0   98.19   17.00
  -4  10   0  103.29   18.00
   4  10   0  100.99   16.70
   4  10   0  100.69   15.60
  -4  10   0  120.79   14.00
  -4  10   0   74.99   14.90
   4  10   0  100.29   14.90
   4  10   0   71.99   14.80
  -4  10   0   88.99   13.10
   4 -10   0  106.99   14.40
   4  12   0  452.45   41.10
   4  12   0  460.65   43.20
   4  12   0  411.76   39.40
  -4 -12   0  436.76   39.70
  -4  12   0  413.26   42.80
   4  12   0  528.45   56.79
  -4  12   0  419.96   40.60
  -4  12   0  412.06   38.30
  -4  12   0  503.95   40.30
   4  14   0   27.60   12.90
   4  14   0   10.60    8.20
  -4  14   0   11.90    8.30
   4  14   0    1.70    8.30
   4  14   0   12.00   10.70
  -4  14   0   13.40   11.10
  -4  14   0   14.50    8.30
  -4  14   0    4.30    9.90
  -4   0  -2   -0.80    1.80
   4   0   2    0.60    1.50
   4   0   2    0.20    2.70
   4   0   2    0.40    1.40
  -4   0   2    1.10    1.40
  -4   0  -2    1.90    2.40
   4   0  -2   -0.10    1.20
   4   0  -2    0.10    1.30
  -4   0   2   -0.30    1.10
   4   0   2    0.00    1.50
   4   0   2    0.90    1.60
  -4   0  -2    0.20    1.90
   4   0  -2   -0.20    0.80
   4   0   2    2.30    1.90
   4   0   2   -0.60    1.30
  -4   0  -2    2.50    1.80
   4   0  -2   -1.10    1.40
  -4   0  -2    1.10    1.70
  -4   0   2    0.80    0.70
  -4   0   2    1.40    1.80
   4   2  -2  227.78   17.50
   4  -2   2  216.98   15.70
  -4   2   2  220.08   17.60
  -4   2   2  226.08   16.80
   4  -2   2  223.18   16.80
  -4  -2  -2  261.67   19.70
   4  -2   2  195.88   16.70
   4   2  -2  217.88   17.30
   4  -2   2  205.18   16.80
  -4  -2  -2  245.88   18.40
   4  -2   2  179.08   17.30
   4   2  -2  238.18   17.80
  -4  -2  -2  267.47   23.90
   4  -2   2  207.98   17.60
   4   2  -2  220.88   17.40
   4  -2   2  250.97   16.90
   4   2   2  177.18   16.50
  -4   2  -2  259.47   18.80
  -4   2  -2  267.87   19.10
   4   2   2  206.08   23.90
  -4  -2   2  219.58   18.90
  -4   2  -2  254.37   19.00
  -4  -2   2  227.48   19.10
  -4   2  -2  266.17   19.40
  -4  -2   2  235.18   19.10
  -4   2  -2  201.98   19.20
  -4   2  -2  267.37   19.00
   4  -4   2  332.77   26.70
   4  -4   2  340.77   26.90
   4   4  -2  356.66   27.30
   4  -4   2  356.06   25.90
  -4   4   2  367.26   27.30
   4  -4   2  369.06   25.70
  -4  -4  -2  342.67   32.70
  -4   4   2  351.26   26.90
   4   4  -2  357.96   27.30
  -4   4   2  356.36   24.40
   4   4  -2  312.77   27.20
  -4  -4   2  351.56   27.00
   4   4   2  312.07   27.60
   4   4   2  302.07   25.90
  -4   4  -2  349.67   26.90
  -4   4  -2  296.27   27.50
  -4   4  -2  317.97   25.40
  -4  -4   2  363.06   26.90
  -4   4  -2  348.57   26.90
   4  -4  -2  347.47   27.10
  -4   4  -2  396.16   27.40
  -4  -4   2  333.17   27.60
   4   4   2  366.86   27.90
  -4   4  -2  289.07   25.90
   4   4   2  364.86   26.60
  -4   6   2 1998.30  131.19
   4  -6   2 1830.02  121.89
  -4   6   2 1876.41  133.89
   4  -6   2 1754.22  122.59
   4   6  -2 1881.11  123.59
  -4   6   2 1879.01  133.29
   4  -6   2 1766.42  121.79
   4   6  -2 1522.75  123.59
   4  -6   2 1757.42  120.79
  -4   6  -2 1699.43  131.89
   4   6   2 1512.65  123.19
   4  -6  -2 1804.92  119.39
   4   6   2 1558.54  120.89
  -4  -6   2 1894.41  134.29
   4   6   2 1893.21  123.79
  -4   6  -2 1965.80  133.89
   4  -8   2  121.79   11.60
   4  -8   2  135.89   13.70
  -4   8   2   94.49   11.40
   4  -8   2  125.99   14.50
  -4   8   2  125.59   13.50
  -4   8   2  127.79   15.20
   4   8  -2  109.69   17.60
   4   8  -2  128.09   14.70
   4   8  -2  132.89   15.40
   4   8  -2  125.29   15.80
   4   8   2  124.19   15.60
  -4  -8   2   99.49   15.30
   4   8   2  138.29   16.20
   4   8   2  152.68   14.90
  -4   8  -2  116.59   15.80
  -4   8  -2   97.49   15.80
  -4  -8   2  111.59   15.80
  -4   8  -2  107.79   12.70
  -4   8  -2  134.19   13.10
  -4 -10  -2  524.65   53.69
   4  10  -2  611.04   51.09
   4  10  -2  564.14   52.29
  -4  10   2  597.74   52.49
  -4  10   2  667.23   49.70
   4 -10   2  760.12   51.99
   4  10  -2  524.25   52.19
  -4  10   2  599.04   50.39
  -4  10   2  637.94   47.40
   4  10  -2  595.64   51.99
  -4 -10   2  641.24   50.29
  -4  10  -2  596.74   52.29
   4  10   2  672.23   52.19
  -4  10  -2  586.94   50.39
   4  10   2  638.94   50.19
  -4  10  -2  533.55   47.60
   4  10   2  703.13   53.59
  -4 -10   2  658.43   51.19
  -4  10  -2  662.13   49.00
   4  12  -2   28.20   10.20
  -4  12   2   19.40   10.10
  -4  12   2   29.50    8.90
   4  12  -2   27.90   10.30
   4  12  -2   27.10   15.90
  -4  12   2   36.60   10.60
  -4  12   2   27.80   12.30
   4 -12   2   11.80    8.30
  -4 -12  -2   24.20    8.90
   4  12   2   20.80    9.10
   4  12   2   30.10   10.50
   4  12   2   21.80   12.60
  -4  12  -2   28.00    9.30
  -4 -12   2   11.80    8.60
  -4  12  -2   26.20    9.20
  -4  12  -2   32.00   11.50
  -4  14   2  311.67   32.40
   4  14  -2  303.07   39.90
  -4  14   2  336.27   35.30
   4  14  -2  287.07   36.00
  -4  14   2  349.77   38.30
   4  14  -2  332.87   38.70
  -4  14   2  351.56   31.30
   4  14  -2  304.87   36.10
  -4  14  -2  269.37   29.80
   4  14   2  357.26   39.60
   4  14   2  365.86   37.90
  -4  14  -2  294.87   34.00
  -4  14  -2  313.67   32.70
   4  14   2  334.57   33.50
   4  14   2  344.97   35.40
  -4  14  -2  310.77   37.70
  -4  14  -2  270.27   30.70
   4   0  -4 3428.16  263.77
   4   0   4 4249.98  265.57
   4   0  -4 3947.71  264.07
  -4   0  -4 4206.98  265.27
   4   0   4 4033.50  264.87
  -4   0  -4 4059.49  265.17
  -4   0   4 3683.03  263.87
  -4   0  -4 3891.61  265.57
   4   0  -4 3566.74  263.47
  -4   0   4 3957.60  264.67
  -4   0  -4 4239.58  266.47
  -4   0   4 3370.76  264.77
   4   0   4 3774.42  264.07
   4   0   4 4111.89  264.67
  -4   0  -4 3626.34  265.37
  -4   0   4 3920.71  264.87
  -4   0   4 3520.95  264.97
   4   0  -4 3924.91  263.17
   4   0  -4 3994.10  264.17
  -4   0   4 3856.41  264.77
   4   0  -4 3684.43  263.77
   4   0   4 3465.35  263.87
   4   2  -4    0.90    2.60
   4  -2   4   -0.50    3.00
   4  -2   4   -0.60    2.00
   4   2  -4    1.90    2.60
  -4  -2  -4    2.10    2.70
   4  -2   4    2.00    2.20
  -4   2   4    0.90    1.50
   4  -2   4    3.30    2.30
  -4  -2  -4    0.20    3.00
   4   2  -4   -0.40    2.10
   4  -2   4    1.20    1.70
   4  -2   4    1.50    2.00
  -4   2   4    0.10    1.30
   4   2  -4    0.80    2.10
   4  -2   4    2.70    2.80
  -4  -2  -4    0.60    1.70
  -4   2   4    2.10    1.80
   4   2  -4    2.50    2.70
  -4   2   4    2.50    2.30
  -4   2   4    2.00    1.80
  -4  -2   4    1.20    2.20
  -4  -2   4    1.30    2.30
  -4   2  -4   -0.40    2.20
  -4   2  -4    2.90    2.80
  -4   2  -4    2.30    2.80
  -4  -2   4    1.40    2.00
  -4   2  -4    0.20    2.40
  -4  -2   4   -0.70    2.60
   4   2   4    1.80    2.50
  -4   2  -4    0.70    2.40
  -4  -2   4   -0.80    1.90
   4   2   4    2.70    2.80
   4  -2  -4    2.10    1.50
   4   2   4    0.20    1.90
  -4  -2   4    1.80    2.90
   4  -2  -4   -0.10    1.30
   4   2   4    2.10    5.20
  -4   2  -4    3.20    3.10
   4  -4   4 3792.72  263.87
   4   4  -4 3981.10  265.77
   4  -4   4 3615.14  264.67
   4  -4   4 3847.82  265.97
  -4   4   4 3810.12  277.17
  -4   4   4 3879.31  273.77
  -4   4   4 4152.48  277.77
   4   4  -4 3721.53  265.77
   4  -4   4 3759.22  265.07
   4   4   4 3988.50  272.87
  -4   4  -4 4319.27  276.87
  -4  -4   4 3736.93  279.17
  -4  -4   4 3922.61  277.57
  -4   4  -4 4311.87  277.47
  -4   4  -4 3652.53  274.87
   4  -4  -4 3963.20  265.67
  -4   4  -4 4171.58  277.47
   4  -6   4   73.19    8.20
  -4   6   4   86.69   12.20
   4   6  -4   69.99   11.00
   4  -6   4   60.29   10.90
  -4   6   4   87.99   12.90
   4   6  -4   72.89   12.00
   4  -6   4   80.09   10.90
   4   6  -4   43.10    8.70
  -4   6   4   71.39    7.40
   4  -6   4   76.59    9.40
   4   6  -4   91.19   12.00
  -4   6   4   60.89    6.90
   4   6   4   66.79   11.20
   4   6   4   59.89    8.30
  -4   6  -4   76.89   11.70
  -4   6  -4   59.19   11.10
   4   6   4   41.80    9.10
   4   6   4   73.09   18.10
  -4   6  -4   91.09   12.40
  -4   6  -4   48.60    9.50
  -4  -6   4   88.99   13.40
  -4  -6   4   86.39   13.50
  -4   6  -4   83.49    8.70
  -4   6  -4   65.69   11.10
  -4   8   4 1677.33  124.59
  -4   8   4 1668.63  125.29
  -4   8   4 1722.63  121.39
   4   8  -4 1494.95  115.79
   4   8  -4 1730.13  115.89
   4   8  -4 1788.82  116.59
   4   8   4 1504.85  113.79
  -4   8  -4 1842.12  122.79
  -4   8  -4 1936.01  125.69
   4   8   4 1399.26  112.39
   4  -8  -4 1750.72  111.79
  -4  -8   4 1652.93  125.19
  -4   8  -4 1465.35  125.69
  -4  -8   4 1782.12  126.39
   4   8   4 1371.56  116.09
  -4   8  -4 1761.62  124.99
   4   8   4 1678.83  116.59
   4  10  -4   73.29   13.20
  -4  10   4   88.89   11.20
   4  10  -4   71.79   13.60
   4 -10   4   68.89   13.70
   4  10  -4   68.39   15.30
   4 -10   4   66.09   12.10
  -4  10   4   84.19   14.00
  -4  10   4   72.79   14.70
   4 -10   4   59.49    9.40
   4  10  -4   75.99   13.60
  -4 -10   4   84.99   15.10
   4  10   4   90.59   15.20
   4  10   4   86.99   15.90
   4  10   4   74.59   12.60
  -4 -10   4   99.59   16.90
  -4  10  -4   73.79   14.10
  -4  10  -4  100.99   17.70
   4 -10  -4   81.49    9.30
  -4  10  -4   72.39   14.80
  -4  10  -4   76.29   12.30
  -4  10  -4  108.29   16.90
   4  12  -4  213.28   26.50
  -4  12   4  238.68   26.00
   4  12  -4  236.48   28.30
   4  12  -4  281.07   31.40
   4 -12   4  242.58   27.90
  -4  12   4  272.67   33.70
  -4  12   4  214.88   23.00
   4  12  -4  237.38   26.70
  -4  12   4  265.37   28.80
  -4  12  -4  224.18   25.70
  -4  12  -4  223.98   26.60
  -4  12  -4  243.38   30.50
   4  12   4  273.07   30.50
  -4 -12   4  266.37   29.20
  -4  12  -4  272.57   30.10
   4  12   4  259.57   26.00
  -4  12  -4  265.97   24.60
   4  12   4  317.87   29.70
   4  14  -4   55.59   17.20
   4  14  -4   48.60   14.50
   4  14  -4   44.40   15.10
   4  14  -4   49.90   17.40
  -4  14   4   38.00   15.50
  -4  14   4   47.90   13.80
  -4  14   4   59.49   16.80
   4  14   4   49.30   17.00
  -4  14  -4   35.80   13.20
   4  14   4   52.39   13.30
   4  14   4   40.30   17.40
  -4  14  -4   38.20   15.40
  -4  14  -4   34.60   10.80
   4  14   4   29.90   13.40
  -4   0   6    1.40    3.10
  -4   0   6    1.00    2.40
   4   0   6    0.90    2.70
  -4   0   6    2.30    2.10
   4   0   6   -3.40    3.40
  -4   0  -6    0.10    3.20
  -4   0   6   -1.80    2.40
  -4   0  -6   -3.90    2.00
  -4   0  -6    2.20    2.80
   4   0   6   -0.40    3.10
   4   0  -6    0.90    2.50
   4   0  -6   -3.40    2.00
  -4   0  -6   -0.90    2.70
  -4   0   6   -1.30    2.00
   4   0  -6   -1.70    2.50
  -4   0   6    1.40    2.40
   4  -2   6 3057.29  197.38
   4   2  -6 2812.02  196.08
  -4  -2  -6 3097.19  209.78
   4   2  -6 2699.13  195.38
  -4   2   6 3001.70  207.58
   4   2  -6 2582.94  195.28
   4   2  -6 2550.04  195.58
  -4   2   6 3067.99  207.78
  -4   2   6 3329.47  207.68
   4   2  -6 3103.99  195.18
  -4  -2   6 2749.12  209.68
  -4   2  -6 2945.31  209.48
   4   2   6 2670.13  196.68
  -4   2  -6 2816.32  208.68
  -4   2  -6 2685.13  209.38
   4   2   6 2792.92  194.58
   4  -2  -6 2693.23  194.08
   4   2   6 3140.99  199.38
  -4  -2   6 3358.26  210.28
  -4   2  -6 2965.10  209.08
   4   4  -6  131.49   13.40
   4  -4   6  127.29   13.20
   4   4  -6  104.19   12.70
   4   4  -6  118.69   13.10
  -4   4   6  124.39   14.30
   4   4  -6  113.49   12.60
   4  -4   6  123.59   14.20
  -4   4   6  130.99   15.00
   4  -4   6  129.29   11.70
  -4   4   6  118.19   10.80
   4   4  -6  132.09   14.00
   4   4   6  109.79   19.70
  -4   4  -6  115.39   13.30
  -4   4  -6  155.38   14.90
  -4   4  -6  113.59   15.10
  -4   4  -6  117.19   13.60
   4   4   6  105.09   11.10
  -4  -4   6  147.29   17.20
   4   4   6  122.29   13.80
  -4  -4   6  120.69   14.20
  -4   4  -6  117.09   13.10
   4   6  -6 1400.76  116.59
  -4   6   6 1733.23  124.09
   4   6  -6 1761.72  117.89
  -4   6   6 1779.62  119.09
  -4   6   6 1603.04  123.99
   4   6  -6 1728.63  118.59
   4  -6   6 1743.93  117.39
   4  -6   6 1617.54  118.29
   4   6  -6 1538.05  117.89
   4   6  -6 1780.62  117.59
  -4   6  -6 1711.83  122.89
  -4   6  -6 1571.24  123.69
  -4  -6   6 1786.92  124.89
   4   6   6 1417.46  114.39
   4   6   6 1662.63  118.59
   4   6   6 1661.63  126.89
  -4   6  -6 1565.74  123.39
  -4   6  -6 1791.92  121.09
  -4  -6   6 1809.02  124.49
   4   8  -6  106.89   16.80
   4   8  -6  115.59   14.50
   4  -8   6  113.69   16.40
  -4   8   6  115.69   11.70
  -4   8   6  147.59   20.40
   4  -8   6  109.49   17.60
  -4   8   6  158.18   17.70
  -4   8   6  110.09   12.50
   4   8  -6  143.99   20.40
  -4  -8   6  164.88   21.40
  -4   8  -6  106.89   17.80
   4   8   6  139.29   13.30
  -4   8  -6  139.89   18.90
   4   8   6  105.89   17.00
  -4   8  -6   88.19   15.30
  -4  -8   6  125.89   18.50
  -4   8  -6  155.28   14.80
  -4   8  -6  157.68   17.40
   4   8   6  124.39   18.30
   4   8   6  125.69   14.30
  -4  10   6  868.41   64.29
   4  10  -6  818.62   70.19
   4  10  -6  842.02   70.79
   4  10  -6  936.41   69.29
   4 -10   6  886.41   71.39
  -4  10   6  878.11   68.59
  -4  10   6  908.71   69.89
   4  10  -6  911.01   72.89
   4  10  -6  757.52   68.89
  -4  10  -6  801.02   67.29
  -4  10  -6  926.31   69.59
  -4  10  -6  811.72   65.09
   4  10   6  925.21   66.19
   4  10   6  883.61   67.79
  -4 -10   6  906.81   69.79
   4  10   6  987.00   71.69
   4  10   6  961.90   72.69
  -4 -10   6  897.11   70.89
  -4  10  -6  910.71   69.49
  -4  10  -6  770.52   69.39
   4  12  -6   15.90   11.20
  -4  12   6   22.40   10.60
   4  12  -6   21.80   10.80
  -4  12   6   33.80   11.10
   4  12  -6   13.80    8.60
  -4  12   6   22.80   12.60
  -4  12   6   20.30    7.30
   4 -12   6   37.80   13.60
   4  12  -6   26.40   10.50
   4  12  -6   39.90   11.90
  -4  12  -6   29.40   12.50
  -4  12  -6   13.60    7.10
  -4  12  -6   28.80   10.80
   4  12   6   50.99   13.50
  -4  12  -6   30.70   11.70
   4  12   6   29.50    9.10
  -4  12  -6   15.30    9.30
   4  12   6   16.70   10.20
   4  14  -6  366.06   38.00
   4  14  -6  411.96   42.30
   4  14  -6  375.46   41.10
  -4  14   6  383.06   41.10
   4  14  -6  410.66   44.00
  -4  14   6  381.06   37.10
  -4  14   6  414.66   40.20
   4  14  -6  368.26   39.80
  -4  14  -6  291.57   35.10
   4  14   6  388.96   37.40
   4  14   6  423.36   41.20
  -4  14  -6  316.37   37.50
   4  14   6  367.96   41.40
  -4  14  -6  319.67   36.80
  -4  14  -6  364.66   41.70
  -4   0   8 1957.20  146.59
  -4   0   8 2195.78  145.69
  -4   0  -8 2099.99  147.69
   4   0   8 1928.71  158.98
   4   0  -8 2059.79  156.88
   4   0   8 2274.57  157.08
  -4   0  -8 2150.78  147.59
   4   0  -8 2254.77  156.98
  -4   0  -8 2108.09  146.89
   4   0  -8 2488.35  156.58
  -4   0   8 1953.10  147.69
   4   0  -8 2331.87  156.48
  -4   2   8   11.30    3.70
   4   2  -8   10.90    4.40
   4  -2   8   13.90    5.60
   4  -2   8   26.00    6.70
  -4   2   8   18.30    6.40
   4   2  -8   17.10    5.30
   4   2  -8   15.20    5.10
   4   2  -8   11.10    4.40
  -4   2   8   18.50    4.70
  -4  -2  -8   28.00    6.90
  -4  -2   8   16.20    5.40
  -4   2  -8   10.10    4.70
   4   2   8   15.60    4.60
  -4   2  -8   21.10    6.00
   4   2   8   21.10    7.30
  -4   2  -8   26.70    7.30
  -4  -2   8   18.50    6.20
  -4   2  -8    6.10    3.50
   4   2   8    8.50    4.50
   4  -4   8 1294.07   83.79
   4   4  -8 1049.40   83.29
   4   4  -8 1055.99   82.59
  -4   4   8 1256.57   94.19
   4   4  -8 1084.99   82.79
   4  -4   8 1233.38   85.49
  -4   4   8 1361.46   98.39
  -4   4  -8 1357.86   97.59
  -4   4  -8 1349.47   98.19
  -4   4  -8 1514.15   99.19
  -4   4  -8 1204.18   96.89
   4   4   8 1011.10   83.89
  -4  -4   8 1313.37   98.79
   4   4   8 1077.29   80.69
  -4  -4   8 1340.37   98.19
   4   4   8 1305.87   90.59
  -4   6   8   68.09    8.60
   4  -6   8   67.09   13.60
   4   6  -8   78.49   12.60
   4   6  -8   56.59   11.10
   4   6  -8   69.39   12.50
   4  -6   8   70.79   12.60
  -4   6   8   76.79   15.40
   4   6  -8   46.40   11.10
   4   6  -8   57.79   12.40
  -4   6   8   74.39   14.40
  -4   6  -8   44.20   10.90
   4   6   8   60.79   19.40
   4   6   8   52.49    8.70
  -4   6  -8   76.49   13.30
  -4   6  -8   79.39   13.50
  -4  -6   8   62.79   13.20
  -4   6  -8   54.09   12.30
   4   6   8   63.69   12.60
  -4  -6   8   61.39   13.10
   4   8  -8  425.66   39.60
  -4   8   8  456.65   41.30
   4  -8   8  466.35   38.90
  -4   8   8  503.15   35.30
   4   8  -8  387.16   38.60
   4   8  -8  395.36   38.10
  -4   8   8  480.55   41.90
   4   8  -8  396.16   39.40
   4   8  -8  481.45   38.00
   4  -8   8  406.36   39.90
  -4   8  -8  470.05   41.40
   4   8   8  480.15   49.30
  -4  -8   8  522.85   43.40
  -4   8  -8  463.35   42.10
  -4   8  -8  428.26   39.80
  -4   8  -8  405.96   39.60
  -4  -8   8  440.26   41.50
   4   8   8  462.25   40.60
   4   8   8  466.35   40.60
   4   8   8  447.46   36.70
   4   8   8  509.95   35.90
  -4  10   8   34.40    8.10
   4  10  -8   47.50   12.50
   4  10  -8   29.60   11.30
  -4  10   8   42.20   12.60
   4 -10   8   43.80   11.70
   4 -10   8   21.80   11.40
   4  10  -8   29.30   11.30
   4  10  -8   27.80   10.70
  -4  10   8   39.40   11.80
   4  10  -8   45.90   11.00
  -4  10  -8   44.20   12.70
   4  10   8   30.50    8.90
   4  10   8   36.40    8.10
   4  10   8   29.00   10.80
  -4  10  -8   42.50   12.40
  -4 -10   8   47.30   14.20
  -4 -10   8   50.29   13.40
  -4  10  -8   29.40   11.40
  -4  10  -8   41.40   11.80
   4  10   8   55.79   14.40
   4 -12   8  396.26   47.00
   4  12  -8  412.46   42.00
   4  12  -8  406.96   41.30
   4  12  -8  411.06   42.90
  -4  12   8  412.06   41.50
   4  12  -8  383.16   37.80
  -4  12   8  422.46   41.00
   4  12  -8  493.15   42.50
  -4  12  -8  437.26   44.40
  -4 -12   8  413.96   43.10
   4  12   8  437.56   41.80
   4  12   8  388.96   37.10
   4  12   8  431.36   42.70
  -4  12  -8  406.76   41.20
   4  14  -8   -4.70    8.20
   4  14  -8   -3.10   10.90
   4  14  -8    0.60    8.80
  -4  14   8    5.90    9.90
   4  14  -8    1.70    7.40
  -4  14   8   -2.40   10.10
  -4  14   8    9.30   11.90
  -4  14  -8   11.00   16.70
  -4  14  -8    8.20   10.20
   4  14   8   11.50   20.90
   4  14   8   13.50   11.70
  -4  14  -8   10.60   14.60
  -4  14  -8    6.20    9.70
  -4   0 -10    2.70    4.90
  -4   0 -10    2.70    3.80
  -4   0  10    0.70    4.40
   4   0 -10    2.30    3.80
  -4   0 -10   -1.10    3.90
   4   0 -10   -0.10    3.60
  -4   0  10   -2.50    3.30
   4   0 -10    1.50    4.00
   4   0  10    0.20    4.60
   4   0  10   -0.20    3.60
   4  -2  10 1356.36  106.59
   4   2 -10 1552.44  103.59
   4  -2  10 1429.86  104.19
   4   2 -10 1490.45  105.19
   4   2 -10 1464.85  104.09
  -4   2  10 1498.05  103.19
   4   2 -10 1259.27  103.59
  -4   2 -10 1349.77  101.99
   4   2  10 1368.86  107.89
  -4   2 -10 1255.07  100.59
   4   2  10 1372.36  102.89
  -4   2 -10 1431.26  101.29
   4  -2 -10 1531.65  103.29
  -4  -2  10 1220.88  101.99
  -4   2 -10 1537.75  102.19
  -4  -2  10 1405.06  101.69
  -4   4  10    5.00    4.00
   4  -4  10   13.00    8.40
  -4   4  10    9.10    7.60
   4  -4  10    4.00    5.60
   4   4 -10    2.80    4.50
   4   4 -10    3.60    4.70
   4   4 -10    7.80    5.30
   4   4 -10    3.70    5.50
  -4   4 -10    7.60    6.20
  -4   4 -10    2.30    4.30
  -4   4 -10   10.20    5.70
   4   4  10    0.70    4.10
  -4  -4  10    2.90    6.10
   4   4  10    1.10    9.90
   4   4  10   -0.20    3.20
  -4   4 -10   11.00    6.80
  -4  -4  10    1.40    6.30
   4   6 -10  456.45   42.20
   4  -6  10  527.45   43.00
   4   6 -10  549.25   43.30
  -4   6  10  567.24   42.40
  -4   6  10  525.05   49.70
   4   6 -10  458.95   42.00
  -4   6  10  556.14   48.80
   4   6 -10  555.44   44.40
   4  -6  10  511.45   45.00
   4   6  10  522.35   58.89
  -4   6 -10  545.45   47.60
  -4   6 -10  580.74   47.10
  -4   6 -10  494.35   47.10
  -4   6 -10  652.03   48.10
   4   6  10  473.95   43.60
   4   6  10  483.35   39.20
  -4  -6  10  537.55   47.50
  -4   8  10   76.19   17.10
   4   8 -10   82.49   16.30
   4  -8  10   54.59   13.00
  -4   8  10   69.39   10.10
  -4   8  10   62.59   14.90
   4   8 -10   99.69   17.00
   4   8 -10   69.69   15.80
   4   8 -10   81.49   15.20
  -4   8 -10   73.89   15.40
  -4   8 -10   64.19   16.00
  -4   8 -10   91.09   16.80
  -4  -8  10   85.59   17.30
  -4  -8  10   56.69   14.80
   4   8  10   96.09   24.60
   4   8  10   83.39   13.40
   4   8  10   59.89   11.00
   4   8  10   82.69   17.30
  -4   8 -10   74.29   16.20
   4 -10  10  438.36   44.20
  -4  10  10  505.25   41.70
  -4  10  10  511.15   48.00
   4  10 -10  610.44   48.10
   4  10 -10  436.36   45.50
  -4  10  10  552.74   48.80
  -4  10  10  491.65   39.10
   4  10 -10  485.35   47.00
   4  10 -10  541.15   48.10
   4 -10  10  505.45   48.80
  -4  10 -10  536.35   48.50
  -4 -10  10  526.25   48.00
   4  10  10  508.45   47.60
  -4  10 -10  521.45   50.49
  -4 -10  10  470.05   48.20
  -4  10 -10  546.15   47.20
  -4  10 -10  510.25   52.09
   4  12 -10   18.80   12.00
  -4  12  10   36.80   13.70
   4 -12  10    8.80   12.00
   4  12 -10   46.10   15.80
  -4  12  10   33.70   13.90
   4  12 -10   29.20   14.00
   4  12 -10   27.80   12.20
  -4  12 -10   36.80   13.10
   4  12  10   32.70    8.60
   4  12  10   31.80   13.60
  -4  12 -10   40.60   15.60
  -4 -12  10   36.60   15.90
   4  12  10   29.60   13.20
  -4  12 -10   50.29   15.90
   4  12  10   32.50   10.90
  -4  12 -10   33.20   13.60
   4   0 -12 3064.89  206.78
   4   0  12 2685.73  206.98
   4   0 -12 3090.99  208.08
  -4   0  12 2807.62  209.68
  -4   0 -12 3048.69  210.08
  -4   0 -12 2976.20  211.48
   4   0 -12 2871.01  206.48
  -4   0 -12 3025.40  210.78
   4   2 -12  124.39   18.80
  -4  -2 -12  106.19   16.80
   4  -2  12  143.49   22.40
   4   2 -12  117.99   19.60
  -4   2  12  130.59   14.10
   4  -2  12  145.09   19.00
   4   2 -12   90.79   15.50
   4   2 -12  113.49   14.70
  -4  -2  12  126.79   19.10
   4   2  12   86.99   18.20
   4   2  12  111.89   17.60
  -4   2 -12  102.59   16.90
  -4   2 -12  114.39   17.20
   4  -2 -12  116.89   14.00
  -4  -2  12   90.89   17.00
  -4   2 -12   83.29   14.30
  -4   2 -12  101.69   16.10
   4  -4  12 1182.68   93.09
   4   4 -12 1429.06   93.99
   4   4 -12 1240.38   94.49
   4   4 -12 1357.16   94.19
  -4   4  12 1296.27   99.79
  -4   4  12 1135.19   88.39
   4  -4  12 1264.07   97.29
   4   4 -12 1227.88   93.59
  -4   4 -12 1300.87   93.29
  -4   4 -12 1197.08   93.29
  -4  -4  12 1286.97   95.49
   4   4  12 1063.79   90.19
  -4   4 -12 1169.48   91.89
   4   4  12 1238.88  100.59
   4   4  12 1154.48   95.39
  -4  -4  12 1314.57   93.59
  -4   4 -12 1116.49   91.39
   4   6 -12   53.99   12.10
  -4   6  12   45.80   15.40
  -4   6  12   72.49   17.10
  -4   6  12   69.19   10.90
   4  -6  12   76.79   15.10
   4   6 -12   60.19   12.70
   4   6 -12   71.99   14.70
   4  -6  12   95.09   19.20
   4   6 -12   49.20   12.10
  -4  -6  12   73.19   17.50
   4   6  12   43.90    8.80
  -4  -6  12   65.89   15.10
  -4   6 -12   54.89   14.30
  -4   6 -12   70.99   15.50
  -4   6 -12   62.19   13.70
   4   6  12   53.49   12.90
  -4   6 -12   65.09   13.90
   4   6  12  101.49   25.00
   4  -8  12  593.44   55.69
   4   8 -12  716.53   58.09
   4   8 -12  678.83   58.69
   4   8 -12  673.63   57.59
  -4   8  12  729.63   60.29
   4  -8  12  694.13   60.89
  -4   8  12  591.94   60.49
  -4   8  12  702.13   51.19
   4   8 -12  638.84   56.89
   4   8  12  703.93   52.79
  -4   8 -12  668.03   57.49
  -4  -8  12  627.54   57.69
  -4   8 -12  655.03   58.39
  -4  -8  12  664.63   60.09
   4   8  12  711.93   59.79
   4   8  12  586.14   66.89
  -4   8 -12  694.33   58.19
  -4   8 -12  682.43   59.39
  -4  10  12   32.20   13.70
   4  10 -12   43.50   14.00
  -4  10  12   35.20   14.00
   4  10 -12   42.90   14.20
   4  10 -12   25.80   12.20
   4 -10  12   25.80   13.70
   4  10 -12   36.30   13.10
  -4  10  12   39.40    8.10
  -4  10  12   30.80    9.50
  -4  10 -12   48.10   14.70
   4  10  12   40.90    9.90
  -4  10 -12   46.10   14.50
   4  10  12   68.19   17.50
   4  10  12   22.80    9.50
  -4 -10  12   44.90   13.70
  -4  10 -12   19.50   12.20
   4  10  12   70.69   23.20
  -4  10 -12   53.59   16.20
   4  10  12   28.50   12.40
  -4 -10  12   23.50   13.10
   4  12 -12  378.16   42.70
   4  12 -12  379.96   43.10
   4  12 -12  418.66   43.00
  -4  12  12  392.96   43.60
  -4  12  12  441.96   44.40
   4  12 -12  336.87   41.40
   4 -12  12  424.66   46.90
  -4  12 -12  397.36   43.80
  -4 -12  12  490.55   49.20
   4  12  12  401.86   43.10
   4  12  12  435.46   44.50
  -4  12 -12  385.56   44.40
  -4  12 -12  430.56   43.20
   4  12  12  403.36   34.40
  -4  12 -12  346.47   42.50
   4   0  14   -2.20    4.90
   4   0 -14   -0.80    5.90
   4   0 -14   -2.40    4.20
   4   0  14    5.10    6.70
  -4   0  14    9.20    7.40
  -4   0 -14   -2.80    4.70
  -4   0 -14    8.60    7.70
  -4   0 -14   -4.10    4.40
   4   0 -14    6.80    6.10
  -4   0  14    2.50    6.00
   4  -2  14 1225.68   94.99
   4   2 -14 1081.29   88.69
  -4   2  14 1181.38   87.89
  -4   2  14 1247.98   93.89
  -4  -2 -14 1170.38   89.79
   4  -2  14 1263.97   89.59
   4   2 -14 1123.69   87.29
   4   2 -14 1159.48   89.79
   4   2 -14 1032.70   87.39
  -4   2 -14 1040.20   88.69
  -4  -2  14 1259.97   90.59
   4   2  14 1324.27   97.29
  -4   2 -14 1149.69   89.69
  -4   2 -14 1204.68   89.59
   4   2  14 1235.68   88.09
  -4  -2  14 1128.69   92.29
   4  -2 -14 1143.69   86.89
  -4   2 -14 1176.98   91.19
  -4   4  14   -2.50    8.20
   4   4 -14    5.00    5.50
  -4   4  14    6.10    4.20
   4   4 -14   24.40    9.80
   4   4 -14   12.30    7.80
   4   4 -14    9.80    7.60
   4  -4  14   11.50   10.60
   4  -4  14   31.40   11.30
  -4  -4  14    5.50    6.70
   4   4  14    8.10    6.90
  -4   4 -14   22.10    9.50
   4   4  14   12.30   12.70
   4   4  14    7.60    5.40
  -4   4 -14   13.20    8.30
  -4   4 -14    1.40    4.80
  -4  -4  14    1.70    8.80
  -4   4 -14    8.20    6.30
   4   6 -14  399.66   38.70
   4   6 -14  358.76   37.60
  -4   6  14  542.95   46.40
   4   6 -14  361.46   38.50
  -4   6  14  509.55   36.70
   4  -6  14  454.85   43.90
   4   6 -14  324.17   36.70
   4  -6  14  450.95   39.70
  -4   6  14  473.45   47.00
  -4   6 -14  354.86   39.90
   4   6  14  436.86   35.20
   4   6  14  469.75   42.10
  -4  -6  14  402.76   44.20
  -4   6 -14  358.96   39.90
   4   6  14  537.25   53.99
  -4   6 -14  387.26   40.30
  -4  -6  14  488.85   42.80
  -4   6 -14  409.56   40.00
  -4   8  14  102.29   14.00
  -4   8  14   63.89   21.00
   4   8 -14   78.89   17.10
  -4   8  14   98.19   21.50
   4   8 -14   57.39   16.00
   4  -8  14   71.49   15.70
   4  -8  14   85.59   20.90
   4   8 -14   60.59   15.20
   4   8 -14   61.19   15.40
  -4   8 -14   86.59   19.60
  -4  -8  14  100.69   22.70
   4   8  14   60.59   16.20
   4   8  14   88.69   13.60
  -4   8 -14  110.89   21.50
   4   8  14   66.49   24.60
  -4   8 -14   92.99   19.70
  -4   8 -14  105.69   32.40
  -4  -8  14   78.19   18.10
   4  10 -14  298.67   36.60
   4  10 -14  337.37   36.60
   4  10 -14  366.56   37.60
  -4  10  14  316.07   35.30
   4 -10  14  327.87   62.59
  -4  10  14  296.97   35.60
  -4  10  14  301.07   25.60
   4  10 -14  301.97   35.20
  -4  10 -14  253.77   34.00
  -4  10 -14  293.37   36.40
  -4  10 -14  286.87   34.30
   4  10  14  298.67   37.00
  -4 -10  14  210.38   48.50
   4  10  14  250.47   30.40
  -4  10 -14  278.77   33.80
   4  10  14  349.87   29.60
   4  10  14  272.37   46.10
  -4 -10  14  276.57   41.30
   4  10  14  300.17   36.60
  -4   0  16 1079.69   82.09
   4   0 -16 1179.08   85.89
   4   0 -16 1235.38   86.79
  -4   0  16 1113.99   87.99
   4   0  16  973.60   86.19
  -4   0 -16  967.60   81.49
   4   0 -16 1177.08   87.89
   4   0  16 1004.70   93.19
   4   2 -16    5.40    7.00
   4  -2  16   12.20    9.30
  -4   2  16   21.00    8.60
   4   2 -16   10.30    8.30
  -4   2  16   12.70   12.40
  -4  -2 -16    9.00    7.90
   4   2 -16   14.60    8.30
   4  -2  16   16.40   13.00
   4   2  16    6.80    9.20
  -4  -2  16    9.00    8.20
   4   2  16   25.30   13.60
  -4   2 -16    5.10    7.50
   4   2  16   15.20    8.70
  -4   2 -16   17.00    9.90
  -4  -2  16   19.70    9.80
  -4   2 -16   15.50    8.90
   4  -4  16  594.84   61.79
   4   4 -16  619.64   56.69
  -4   4  16  634.94   62.09
   4   4 -16  671.23   58.69
   4  -4  16  619.34   56.49
  -4   4  16  596.84   52.99
   4   4 -16  627.94   55.59
   4   4 -16  787.72   59.49
  -4   4  16  639.14   60.69
  -4   4 -16  652.83   57.29
  -4  -4  16  666.03   58.09
   4   4  16  562.74   64.99
  -4  -4  16  694.53   62.29
  -4   4 -16  701.23   58.39
   4   4  16  717.53   55.19
   4   4  16  740.53   62.19
  -4   4 -16  731.83   60.49
  -4   4 -16  679.73   58.39
   4   6 -16   33.30   12.30
   4   6 -16   38.90   12.70
  -4   6  16   37.70    9.60
  -4   6  16   61.79   17.80
   4  -6  16   43.10   13.70
   4   6 -16   25.90   12.50
   4   6 -16   44.50   13.90
  -4   6  16   39.50   17.50
  -4  -6  16   30.60   14.60
  -4   6 -16   32.10   12.80
   4   6  16   35.10   12.60
  -4  -6  16   47.30   15.80
  -4   6 -16   34.60   12.90
  -4   6 -16   13.70    9.30
   4   6  16   42.40   10.20
  -4   6 -16   39.00   13.70
   4   8 -16  439.86   42.80
   4   8 -16  430.66   42.30
   4   8 -16  450.95   44.60
   4  -8  16  360.36   49.99
   4  -8  16  379.06   40.60
   4   8 -16  406.56   41.30
  -4   8  16  322.67   33.10
  -4   8  16  426.66   44.30
  -4   8  16  376.76   51.79
   4   8  16  367.26   35.40
   4   8  16  290.87   53.59
  -4   8 -16  359.46   41.10
  -4  -8  16  378.26   41.80
  -4   8 -16  389.06   41.90
  -4  -8  16  387.96   45.70
  -4   8 -16  476.15   45.50
   4   8  16  370.66   42.30
  -4   8 -16  438.06   42.10
  -4  10  16   -9.60   10.30
   4  10 -16    5.50   13.80
  -4  10  16    3.60    5.30
   4  10 -16    6.10   11.20
   4 -10  16   -3.70   12.10
   4  10 -16   14.60   22.30
   4  10 -16    2.90   16.10
   4  10  16  -13.40   16.10
  -4  10 -16   -1.30   10.40
  -4 -10  16    5.90   14.20
  -4   0  18   -3.60    7.80
  -4   0  18   -7.10    8.60
  -4   0 -18   11.00    8.10
   4   0 -18   -3.90    5.80
   4   0  18    4.80    9.10
   4   0  18    8.80    9.30
   4   2 -18  750.92   64.89
   4  -2  18  919.61   77.29
   4   2 -18  698.13   63.49
  -4   2  18  895.51   74.89
  -4  -2 -18  702.73   64.99
  -4   2  18  921.61   66.39
   4  -2  18  793.72   66.59
   4   2 -18  704.93   65.89
   4   2  18  853.01   65.99
   4   2  18  859.31   77.59
  -4   2 -18  762.32   66.09
  -4  -2  18  789.42   69.69
   4   2  18  863.31   72.39
  -4  -2  18  834.12   73.19
  -4   2 -18  700.73   65.09
  -4   2 -18  753.52   68.59
   4   4 -18    9.00    8.60
   4   4 -18   10.80   10.20
  -4   4  18   15.30   16.10
  -4   4  18   -4.30    5.80
   4  -4  18   14.50   15.40
   4   4 -18   13.90   10.20
   4  -4  18   17.60   11.10
  -4   4  18    4.30   10.30
   4   4 -18   13.40   10.00
   4   4  18   26.00   10.60
  -4   4 -18    9.30    9.70
  -4  -4  18   15.20   11.10
   4   4  18    3.60   10.80
  -4   4 -18   14.00   11.70
  -4  -4  18   -1.10   11.60
  -4   4 -18    6.00   10.00
  -4   4 -18   19.90   10.90
   4   4  18   17.50   17.70
  -4   6  18  644.54   59.29
   4  -6  18  596.94   55.39
   4   6 -18  517.95   54.59
   4   6 -18  537.25   64.79
   4   6 -18  572.84   55.19
   4   6 -18  563.84   56.69
  -4   6  18  638.24   48.30
   4  -6  18  612.84   63.09
  -4   6  18  625.14   62.79
  -4   6 -18  555.84   53.49
  -4   6 -18  442.96   50.49
  -4  -6  18  542.95   54.99
   4   6  18  699.63   73.49
  -4   6 -18  489.55   52.29
   4   6  18  645.14   51.59
  -4  -6  18  625.64   60.69
   4   6  18  681.73   60.59
  -4   6 -18  542.95   54.99
  -4   8  18    1.50    6.60
   4   8 -18    3.70   10.00
   4  -8  18    1.10   15.40
  -4   8  18    4.70   11.90
   4  -8  18   10.00   11.40
  -4   8  18   20.20   19.00
  -4   8 -18    1.10   10.90
  -4  -8  18  -11.10   17.30
   4   8  18    2.80   21.60
  -4  -8  18    2.50   14.00
  -4   8 -18    9.90   18.50
   4   0  20  119.99   26.40
   4   0 -20  151.88   22.40
  -4   0 -20  161.68   29.00
  -4   0  20  131.59   23.50
   4   0  20  170.68   36.20
  -4   0  20  148.29   32.40
   4   0  20  144.19   23.90
  -4   2  20   -2.10   11.90
   4  -2  20   24.30   17.60
   4   2 -20   15.90    9.70
   4   2 -20   13.70    8.50
   4  -2  20   11.40   10.70
  -4   2  20   14.20   10.20
   4   2 -20   11.60    9.90
  -4   2 -20   -1.40    8.00
   4   2  20   33.70   15.00
  -4   2 -20   15.40   11.10
   4   2  20    7.40   17.80
  -4  -2  20    2.20   13.60
   4   2  20   17.80    9.90
  -4   2 -20    8.40   10.60
  -4  -2  20    0.80    9.20
  -4   4  20  177.18   37.00
   4  -4  20  148.89   26.30
   4  -4  20  172.38   37.10
   4   4 -20  198.48   28.50
  -4   4  20  160.68   31.60
   4   4 -20  213.38   32.10
  -4   4  20  155.38   24.60
  -4   4 -20  203.98   33.00
  -4   4 -20  179.38   29.20
   4   4  20  150.08   24.10
   4   4  20  143.09   37.80
  -4  -4  20  157.78   27.40
  -4   4 -20  184.58   29.20
  -4  -4  20  209.38   38.90
   4   4  20  170.18   31.50
  -4   6  20   41.30   23.40
   4   6 -20   19.80   16.70
  -4   6  20   31.10   10.90
  -4   6  20   -8.20   11.00
   4   6 -20   18.90   18.60
   4   6 -20   22.00   14.70
   4   6 -20   13.60   11.00
   4  -6  20   33.60   15.20
  -4   6 -20   28.30   15.20
   4   6  20   18.80   15.20
  -4  -6  20   12.80   11.80
  -4   6 -20   16.90   14.50
   4   6  20   27.70   11.30
  -4   6 -20   25.40   14.30
  -4  -6  20   34.00   22.10
   4   6  20   -5.60   20.90
  -4   6 -20   14.40   12.70
   5  -1   1  958.50   63.79
   5  -1   1  806.82   62.89
  -5  -1  -1 1036.10   77.49
  -5   1   1 1187.18   76.89
   5  -1   1  946.41   64.29
  -5  -1  -1  976.80   80.29
   5  -1   1  934.71   63.19
   5   1  -1  807.72   63.19
  -5  -1  -1 1000.70   77.19
  -5   1   1 1173.18   76.39
   5   1   1  934.21   63.49
  -5  -1   1 1157.68   77.69
   5   1   1 1035.50   63.89
  -5   1  -1 1066.39   77.79
  -5   1  -1 1086.29   77.09
  -5  -1   1 1188.18   77.69
   5   1   1  871.11   63.59
  -5  -1   1 1173.08   77.19
  -5   1  -1 1009.70   76.99
  -5  -1   1 1172.08   77.29
  -5   1  -1 1180.18   76.79
  -5  -3  -1 1642.94  128.99
  -5  -3  -1 1731.73  123.89
  -5  -3  -1 1633.94  122.89
   5   3  -1 1574.54  120.99
   5   3  -1 1696.23  121.09
  -5   3   1 1963.50  122.99
   5  -3   1 1917.11  121.99
  -5  -3  -1 1583.64  122.59
   5  -3   1 1871.01  120.89
   5  -3   1 1790.52  120.49
   5  -3   1 1885.91  120.09
  -5   3   1 1975.30  123.29
  -5   3   1 1992.00  121.69
   5  -3   1 1939.11  119.79
   5   3   1 1682.83  126.79
  -5   3  -1 1640.64  122.49
  -5  -3   1 1912.21  123.49
  -5   3  -1 1595.24  123.69
   5   3   1 1526.45  120.19
   5   3   1 1509.55  121.09
  -5   3  -1 1707.43  122.69
  -5   3  -1 1689.03  122.79
  -5   3  -1 1667.43  121.79
  -5  -3   1 1973.20  123.19
   5   3   1 1643.34  121.19
  -5   5   1 1380.56   92.59
   5  -5   1 1230.58   90.29
   5  -5   1 1295.07   90.79
  -5  -5  -1 1277.27   91.39
  -5   5   1 1393.66   91.99
   5  -5   1 1338.07   89.49
  -5   5   1 1260.97   89.99
   5   5  -1 1316.77   92.49
   5   5  -1 1379.96   92.29
   5  -5   1 1285.37   90.99
  -5  -5   1 1380.96   92.29
   5   5   1 1336.07   91.79
  -5   5  -1 1283.57   91.79
  -5   5  -1 1150.08   90.69
  -5   5  -1 1171.98   93.19
   5   5   1 1351.76   92.59
   5  -5  -1 1231.28   93.69
   5  -5  -1 1219.88   91.59
   5  -5  -1 1185.58   88.89
  -5   5  -1 1356.86   92.39
  -5   7   1  845.72   66.99
  -5   7   1 1006.90   68.99
   5  -7   1  843.42   62.59
   5  -7   1  949.51   64.09
  -5   7   1 1018.30   70.59
  -5   7   1  978.00   66.19
   5   7  -1  905.61   65.39
   5   7  -1  888.41   64.79
  -5   7  -1  845.92   66.59
   5   7   1  947.61   65.69
  -5  -7   1  918.01   68.79
   5  -7  -1  791.82   61.09
   5   7   1  856.01   64.19
  -5   7  -1  827.82   69.39
  -5   7  -1  933.11   68.49
   5   7   1  798.02   65.29
  -5   9   1  930.11   67.29
   5   9  -1  790.92   64.69
   5   9  -1  758.62   65.69
  -5   9   1  974.70   71.29
   5   9  -1  928.01   65.39
  -5   9   1  956.80   69.59
   5   9  -1  777.92   63.49
  -5   9   1  801.82   65.39
   5  -9   1  906.91   61.39
   5  -9   1  930.21   63.39
  -5  -9  -1  833.62   67.29
  -5  -9   1  923.61   69.19
  -5  -9   1  922.71   73.99
  -5   9  -1  896.71   70.69
   5   9   1  768.12   64.49
  -5   9  -1  902.61   68.89
  -5   9  -1  886.81   66.69
  -5   9  -1  858.01   66.29
   5   9   1  913.21   65.29
   5  -9  -1  737.83   60.89
   5  11  -1  225.08   26.40
  -5  11   1  220.08   21.70
   5  11  -1  225.68   24.10
   5 -11   1  207.88   22.80
  -5  11   1  243.78   26.50
   5  11  -1  242.78   25.00
  -5  11   1  235.48   27.40
  -5  11   1  272.57   26.20
   5  11  -1  231.28   26.10
  -5  11  -1  226.98   27.10
  -5  11  -1  228.98   25.10
   5  11   1  236.28   26.50
   5  11   1  253.27   25.30
   5  11   1  247.08   26.70
  -5  11  -1  222.58   22.60
  -5  11  -1  219.48   22.20
  -5 -11   1  207.38   23.90
  -5 -11   1  209.58   23.60
  -5  13   1  206.18   23.70
   5  13  -1  195.78   24.70
   5  13  -1  161.48   24.40
   5  13  -1  197.68   28.00
  -5  13   1  198.48   28.00
   5  13  -1  169.08   28.10
  -5  13   1  157.48   20.90
  -5  13   1  234.58   29.40
   5  13   1  166.18   28.50
   5  13   1  231.58   27.60
  -5  13  -1  205.28   30.60
   5  13   1  222.18   24.50
  -5  13  -1  225.58   23.40
   5  13   1  232.88   26.00
  -5  13  -1  211.48   25.80
  -5  13  -1  204.38   22.80
  -5  15   1   79.49   16.80
   5  15  -1   97.39   20.00
   5  15  -1  108.59   19.90
  -5  15   1   93.79   21.60
   5  15  -1   96.29   28.20
  -5  15  -1  112.59   22.60
   5  15   1  109.49   34.50
   5  15   1   92.29   18.50
   5  15   1   64.69   17.10
   5  15   1   89.59   25.50
  -5  15  -1   81.49   25.80
  -5  15  -1   91.39   30.50
  -5   1   3  887.81   58.79
  -5   1   3  979.60   58.99
  -5   1   3  779.72   58.59
   5  -1   3  733.13   56.99
  -5  -1  -3  841.42   60.49
   5   1  -3  924.71   57.89
  -5   1   3  805.52   59.09
   5  -1   3  727.03   57.09
   5  -1   3  803.22   57.69
   5  -1   3  740.93   56.89
   5  -1   3  761.62   57.29
  -5   1   3  819.82   59.39
  -5  -1   3  795.02   59.79
   5   1   3  848.32   58.09
  -5  -1   3  799.52   59.49
   5  -1  -3  897.61   55.79
  -5   1  -3  947.51   60.19
  -5  -1   3  800.82   59.99
  -5  -1   3  820.22   58.99
   5  -3   3  675.83   47.60
   5  -3   3  724.83   48.80
   5  -3   3  643.14   49.60
  -5  -3  -3  831.82   58.29
   5   3  -3  711.03   49.60
   5   3  -3  743.43   49.80
  -5  -3  -3  867.11   55.39
   5  -3   3  699.13   49.10
  -5   3   3  711.43   51.09
  -5  -3  -3  809.72   52.99
   5  -3   3  632.54   49.70
   5   3  -3  651.03   49.20
   5  -3   3  645.34   48.70
  -5   3   3  670.83   52.39
  -5   3  -3  842.82   54.39
  -5  -3   3  673.33   53.59
   5   3   3  632.14   49.80
  -5   3  -3  692.03   54.19
  -5  -3   3  646.14   53.29
  -5   3  -3  728.13   51.99
  -5   3  -3  788.12   53.59
  -5  -3   3  677.03   53.49
   5   3   3  647.24   55.29
  -5   3  -3  770.12   53.79
  -5  -3   3  742.13   54.69
   5   5  -3 1649.23  120.69
  -5   5   3 1770.42  127.09
   5  -5   3 1768.92  120.09
   5   5  -3 1870.51  120.59
   5   5  -3 1517.65  119.89
   5  -5   3 1784.72  118.19
  -5   5   3 1747.03  123.79
  -5   5   3 1853.01  127.59
  -5   5  -3 1597.54  127.79
   5  -5  -3 1824.62  117.99
   5   5   3 1649.33  127.79
   5   5   3 1462.05  118.19
  -5  -5   3 1723.23  128.09
  -5   5  -3 1783.42  125.19
   5   5   3 1589.84  120.29
   5   5   3 1776.02  119.39
  -5   5  -3 1797.42  127.19
  -5   5  -3 1933.21  127.59
  -5  -5   3 1810.92  128.19
  -5   5  -3 1956.90  127.19
  -5   7   3  357.26   27.00
  -5   7   3  338.07   29.60
  -5   7   3  334.67   30.20
   5   7  -3  351.46   29.10
   5   7  -3  331.77   28.30
   5   7  -3  394.46   29.40
   5  -7   3  325.37   27.90
   5   7  -3  395.06   30.70
   5  -7   3  317.57   26.70
  -5  -7   3  320.97   30.60
   5   7   3  297.47   25.80
  -5   7  -3  361.56   29.10
  -5   7  -3  389.96   30.60
  -5   7  -3  340.27   27.90
  -5  -7   3  356.46   31.10
  -5   7  -3  381.06   32.00
   5   7   3  278.47   28.30
   5   7   3  332.37   28.80
   5   7   3  279.17   26.50
   5   9  -3  510.55   40.60
   5   9  -3  484.15   41.20
   5   9  -3  440.56   39.50
   5  -9   3  453.35   38.00
   5  -9   3  458.85   39.60
  -5   9   3  435.26   38.00
  -5   9   3  462.85   39.80
   5  -9   3  476.55   35.80
   5   9  -3  501.45   42.60
  -5   9  -3  476.15   39.70
  -5   9  -3  487.75   38.30
   5   9   3  478.05   39.00
  -5   9  -3  462.25   41.30
  -5  -9   3  481.85   40.50
  -5   9  -3  432.86   36.80
   5  -9  -3  492.85   36.20
  -5  -9   3  487.85   40.20
   5   9   3  491.15   40.90
   5   9   3  466.75   41.10
   5  11  -3  187.18   22.40
   5  11  -3  201.38   24.30
   5  11  -3  157.98   21.60
   5  11  -3  190.48   24.50
  -5  11   3  197.58   19.60
  -5  11   3  228.18   26.30
   5 -11   3  244.78   24.00
  -5  11   3  233.08   22.90
  -5  11   3  247.58   25.10
  -5  11  -3  209.68   22.10
   5  11   3  249.18   24.80
  -5  11  -3  177.78   20.00
  -5  11  -3  184.38   21.90
   5  11   3  213.98   24.40
  -5 -11   3  216.58   24.40
   5  11   3  234.38   23.00
  -5  11  -3  201.48   23.50
  -5  11  -3  136.79   24.50
  -5  13   3  244.58   23.10
   5  13  -3  234.08   30.30
   5  13  -3  207.08   25.70
   5  13  -3  253.27   29.40
  -5  13   3  230.08   29.40
   5  13  -3  217.68   26.60
  -5  13   3  214.98   26.60
  -5  13   3  212.38   24.90
  -5 -13   3  193.98   28.50
  -5  13  -3  177.38   23.60
   5  13   3  221.28   31.40
  -5  13  -3  258.77   30.40
  -5  13  -3  225.38   27.00
  -5  13  -3  204.88   22.50
   5  13   3  229.28   25.50
  -5  13  -3  207.58   25.10
   5  13   3  268.77   32.10
   5  15  -3   77.29   20.50
   5  15  -3   71.99   17.00
   5  15  -3   67.19   17.10
  -5  15   3   80.99   17.70
  -5  15   3  114.49   21.80
   5  15  -3   96.09   24.20
  -5  15   3  124.09   39.70
  -5  15  -3   70.89   18.10
  -5  15  -3   77.29   23.20
   5  15   3   85.89   18.10
   5  15   3  112.49   22.30
  -5  15  -3   63.19   19.80
  -5  15  -3   85.49   18.60
   5  15   3   95.39   21.90
   5  15   3   85.39   22.80
  -5  -1  -5 3423.16  242.48
   5  -1   5 3712.03  231.98
  -5   1   5 3719.43  240.88
  -5  -1  -5 3498.45  240.78
  -5   1   5 2972.60  239.98
   5  -1   5 3347.36  231.08
   5   1  -5 2938.11  230.98
   5   1  -5 2955.70  230.68
  -5   1   5 3553.34  240.58
   5  -1   5 3598.84  231.88
  -5   1   5 3592.54  239.68
   5   1  -5 3321.97  231.58
   5  -1   5 3536.25  231.38
   5  -1   5 3098.39  232.58
   5   1  -5 3305.97  230.08
  -5   1   5 3731.73  240.38
   5  -1   5 3432.66  231.18
   5   1   5 3299.77  231.58
  -5   1  -5 3098.59  241.28
   5  -1  -5 3355.66  230.08
   5  -1  -5 3508.75  229.78
   5   1   5 3428.66  231.08
   5   1   5 3555.34  231.38
   5  -1  -5 3261.67  230.38
  -5   1  -5 3519.45  242.28
  -5  -1   5 3475.35  240.88
  -5   1  -5 3697.93  241.08
   5   1   5 3088.39  233.48
  -5   1  -5 3504.45  241.38
  -5  -1   5 3078.69  241.18
  -5  -1   5 3556.74  241.18
  -5  -1   5 3713.83  240.08
  -5  -1   5 3560.74  240.78
   5   1   5 3097.29  230.68
   5  -1  -5 3625.34  230.08
   5  -1  -5 3282.37  230.48
  -5   3   5 2034.80  137.19
   5   3  -5 1931.51  125.99
  -5   3   5 2152.78  138.79
   5  -3   5 1943.21  127.49
   5  -3   5 1912.31  127.39
   5   3  -5 1625.04  126.29
  -5   3   5 1982.30  138.69
   5  -3   5 1873.51  125.99
   5   3  -5 1581.54  125.69
   5  -3   5 1707.63  124.19
   5  -3  -5 1824.62  123.69
   5   3   5 1584.04  124.59
  -5   3  -5 1932.61  139.09
  -5  -3   5 2084.49  140.79
   5  -3  -5 2004.80  123.69
  -5   3  -5 1974.30  140.29
  -5  -3   5 1715.33  139.89
  -5   3  -5 2087.39  140.19
  -5   3  -5 1810.62  139.19
  -5  -3   5 2041.00  139.29
  -5   3  -5 1989.10  139.79
   5   3   5 1595.94  126.49
   5   3   5 1888.81  131.69
   5   5  -5 2261.87  151.88
   5  -5   5 2202.48  149.29
   5  -5   5 2108.89  150.68
  -5   5   5 2268.17  157.48
   5   5  -5 2284.37  151.38
  -5   5   5 2191.88  161.88
   5  -5   5 2073.19  151.98
   5   5  -5 2296.17  152.18
  -5   5  -5 2063.89  161.18
   5   5   5 1874.61  151.48
  -5   5  -5 2169.98  161.48
  -5   5  -5 2554.34  161.48
   5  -5  -5 1989.70  147.59
   5   5   5 2204.78  160.48
  -5  -5   5 2264.07  162.38
  -5   5  -5 2411.76  161.78
  -5   5  -5 2050.79  161.68
  -5   5  -5 2499.35  161.28
  -5  -5   5 2187.78  162.08
  -5   5  -5 2414.06  159.28
   5   7  -5  674.93   60.39
   5  -7   5  813.82   60.29
   5   7  -5  822.02   61.29
   5   7  -5  810.32   60.79
  -5   7   5  900.11   68.39
  -5   7   5  904.11   68.09
   5  -7   5  794.12   61.49
  -5   7   5  824.22   63.49
  -5   7   5  909.31   63.09
   5   7  -5  894.51   63.19
  -5   7  -5  879.81   65.19
  -5  -7   5  957.30   69.59
   5   7   5  798.72   59.59
   5   7   5  828.02   62.09
   5   7   5  788.12   58.59
   5   7   5  850.41   71.19
  -5   7  -5 1013.30   67.79
  -5   7  -5  914.31   67.89
  -5   7  -5  808.82   67.69
  -5   7  -5 1026.90   68.89
   5   7   5  725.03   61.59
  -5   7  -5  753.92   67.89
  -5  -7   5  836.12   68.29
   5   9  -5  634.54   52.79
   5   9  -5  614.34   53.39
  -5   9   5  694.33   50.09
   5   9  -5  751.72   54.69
   5  -9   5  723.93   54.89
  -5   9   5  678.63   54.79
  -5   9   5  653.33   56.39
   5   9  -5  695.63   55.89
  -5   9  -5  690.73   54.59
  -5   9  -5  632.04   50.79
   5   9   5  675.03   50.49
   5   9   5  679.73   54.39
   5  -9  -5  611.44   47.60
  -5   9  -5  739.53   54.99
  -5  -9   5  674.73   54.99
   5   9   5  674.63   52.09
  -5   9  -5  598.34   54.89
  -5  -9   5  660.83   55.49
   5   9   5  641.04   54.69
   5  11  -5  200.18   23.00
  -5  11   5  146.79   17.50
   5  11  -5  230.98   24.50
   5  11  -5  211.18   26.40
   5  11  -5  211.48   24.90
  -5  11   5  206.18   22.00
   5 -11   5  220.88   25.10
  -5  11   5  221.98   24.20
  -5  11   5  196.68   24.80
  -5  11  -5  162.78   21.20
  -5  11  -5  195.18   21.60
  -5  11  -5  146.39   18.20
   5  11   5  175.18   26.60
   5  11   5  190.58   24.20
   5  11   5  209.28   22.30
  -5 -11   5  164.18   23.40
  -5  11  -5  190.98   23.60
  -5  11  -5  228.98   24.10
  -5 -11   5  196.18   26.40
   5  13  -5  286.57   32.40
   5  13  -5  261.27   30.10
   5  13  -5  248.68   28.30
  -5  13   5  301.97   32.80
   5  13  -5  286.67   34.30
  -5  13   5  275.97   33.50
  -5  13   5  274.67   29.80
   5  13   5  246.18   27.80
  -5  13  -5  296.37   33.80
   5  13   5  277.37   30.80
  -5  13  -5  221.98   29.50
  -5  13  -5  239.38   26.40
  -5  13  -5  320.97   32.70
  -5  13  -5  305.97   30.50
   5  13   5  313.67   33.50
   5   1  -7  804.52   63.59
  -5   1   7  793.42   56.29
  -5  -1  -7  822.12   57.89
   5  -1   7  889.71   66.69
   5   1  -7  779.12   63.89
   5   1  -7  925.91   63.29
   5   1  -7  853.61   64.29
  -5   1  -7  717.73   57.39
  -5   1  -7  703.13   56.59
   5  -1  -7  970.30   63.19
  -5   1  -7  727.03   57.09
  -5  -1   7  775.32   57.89
   5  -1  -7  918.61   63.29
   5   1   7  920.41   64.09
  -5  -1   7  922.31   58.19
  -5   1  -7  720.73   56.59
   5  -1  -7  865.21   62.59
   5   1   7  808.02   66.89
   5  -3   7  546.05   40.20
  -5   3   7  528.15   38.90
   5  -3   7  494.45   37.90
  -5   3   7  579.64   40.40
  -5   3   7  500.95   38.10
   5   3  -7  472.95   37.90
   5   3  -7  529.55   37.60
   5   3  -7  434.56   37.30
   5   3  -7  439.86   37.90
  -5   3   7  513.05   37.90
   5  -3   7  484.55   36.30
  -5   3   7  474.85   37.40
   5   3   7  535.25   43.30
  -5  -3   7  555.24   41.50
   5   3   7  473.65   36.50
  -5   3  -7  522.95   40.90
   5   3   7  430.66   38.50
  -5   3  -7  477.85   40.20
  -5  -3   7  458.05   40.60
  -5   3  -7  506.85   40.60
  -5   3  -7  537.35   40.20
  -5   5   7  476.85   33.80
   5   5  -7  406.36   34.90
  -5   5   7  442.76   38.50
   5   5  -7  396.66   35.50
  -5   5   7  433.66   38.90
   5   5  -7  443.66   34.80
   5  -5   7  427.56   36.50
   5   5  -7  398.66   34.70
   5   5  -7  461.95   35.50
   5  -5   7  436.16   34.90
  -5   5  -7  458.45   37.30
  -5   5  -7  460.55   37.40
  -5   5  -7  456.15   38.20
  -5  -5   7  505.35   39.20
  -5   5  -7  464.65   38.20
   5   5   7  432.06   32.90
  -5   5  -7  419.16   37.70
  -5  -5   7  449.36   38.70
   5   5   7  390.86   35.60
   5   5   7  446.96   44.10
   5   7  -7  360.06   42.50
   5  -7   7  363.66   33.40
  -5   7   7  429.56   36.60
   5  -7   7  397.06   35.70
  -5   7   7  389.86   30.40
   5   7  -7  467.75   34.80
   5   7  -7  368.96   34.60
   5   7  -7  317.87   33.10
   5   7  -7  492.25   44.80
   5   7   7  412.66   32.70
  -5  -7   7  388.36   37.60
   5   7   7  369.86   31.10
  -5   7  -7  458.35   36.00
  -5  -7   7  431.06   37.50
   5   7   7  434.96   36.60
   5   7   7  408.26   45.00
  -5   7  -7  359.16   35.70
  -5   7  -7  408.36   35.90
  -5   9   7  478.05   40.10
  -5   9   7  504.05   42.80
   5   9  -7  457.05   41.90
   5   9  -7  522.35   43.70
   5  -9   7  480.45   44.20
   5   9  -7  480.25   44.20
   5  -9   7  505.25   42.20
   5   9  -7  490.35   44.20
  -5   9   7  523.15   43.70
  -5   9   7  480.25   35.90
  -5   9  -7  437.36   38.30
   5   9   7  526.55   44.90
  -5   9  -7  550.14   42.50
   5   9   7  477.85   40.70
  -5  -9   7  431.66   42.20
  -5  -9   7  456.55   43.30
  -5   9  -7  432.96   43.00
   5   9   7  527.05   39.60
  -5   9  -7  455.75   41.70
   5   9   7  509.75   44.30
  -5   9  -7  563.34   43.50
   5  11  -7  311.07   33.60
   5 -11   7  354.26   36.70
  -5  11   7  426.46   37.70
   5  11  -7  387.86   37.40
  -5  11   7  391.66   32.30
  -5  11   7  398.16   38.30
   5  11  -7  320.57   34.80
   5  11  -7  309.57   36.10
  -5 -11   7  359.56   37.50
  -5  11  -7  312.17   35.80
  -5  11  -7  393.66   37.60
   5  11   7  455.65   43.30
  -5 -11   7  452.95   41.00
  -5  11  -7  376.66   36.20
   5  11   7  423.76   37.40
  -5  11  -7  382.66   33.20
   5  13  -7  257.47   28.90
   5  13  -7  209.98   33.00
  -5  13   7  267.97   30.90
  -5  13   7  256.67   29.70
  -5  13   7  291.37   33.70
   5  13  -7  260.87   31.20
   5  13  -7  292.17   34.80
   5  13  -7  279.27   32.80
   5  13   7  267.37   31.50
  -5  13  -7  210.28   32.20
  -5  13  -7  275.87   31.30
  -5  13  -7  260.07   25.50
  -5  13  -7  265.17   33.50
  -5  13  -7  216.98   28.50
   5  13   7  259.87   28.10
   5  13   7  310.77   34.10
  -5 -13   7  237.38   35.10
  -5   1   9  967.80   69.49
  -5   1   9 1066.39   72.69
   5   1  -9 1008.90   76.99
   5   1  -9 1075.29   76.79
  -5  -1  -9 1096.69   72.79
   5  -1   9 1012.90   76.89
   5   1  -9 1106.39   76.29
  -5   1   9  868.21   70.09
   5   1  -9 1085.69   77.49
   5  -1   9  913.51   79.09
  -5   1  -9  950.60   71.29
   5  -1  -9 1107.69   75.99
   5  -1  -9 1030.50   75.29
  -5   1  -9 1022.80   72.29
   5  -1  -9 1015.80   75.99
  -5  -1   9 1012.50   71.89
   5   1   9 1080.99   76.89
  -5   1  -9  863.21   70.49
  -5  -1   9  832.92   71.69
  -5   1  -9  951.90   72.09
  -5  -3  -9  865.41   63.59
  -5   3   9  923.81   63.89
   5   3  -9  717.63   58.89
   5   3  -9  825.12   58.19
   5   3  -9  716.03   58.19
   5  -3   9  833.02   59.09
  -5   3   9  797.22   60.19
   5  -3   9  861.21   61.99
   5   3  -9  660.13   57.79
   5   3   9  754.72   60.49
   5   3   9  750.82   57.09
  -5  -3   9  908.11   64.39
  -5  -3   9  751.92   63.49
  -5   3  -9  714.73   61.89
  -5   3  -9  874.31   63.89
   5   3   9  875.41   65.09
  -5   3  -9  793.42   62.39
   5   5  -9  332.37   30.80
   5   5  -9  348.27   30.40
   5   5  -9  373.66   30.70
   5   5  -9  352.16   30.40
   5  -5   9  319.07   32.10
   5  -5   9  328.27   30.00
  -5   5   9  379.96   35.30
  -5   5   9  352.06   28.90
  -5   5   9  344.47   33.90
   5   5   9  368.06   39.50
  -5  -5   9  357.06   33.70
   5   5   9  296.77   27.30
  -5   5  -9  414.26   34.60
   5   5   9  348.67   31.80
  -5   5  -9  424.66   34.70
  -5   5  -9  381.96   33.30
  -5  -5   9  319.97   33.50
  -5   5  -9  373.06   32.90
   5  -7   9  282.57   26.70
   5   7  -9  251.37   27.60
   5  -7   9  292.27   28.90
  -5   7   9  289.67   21.50
  -5   7   9  307.17   29.50
   5   7  -9  209.68   24.90
  -5   7   9  290.27   28.50
   5   7  -9  239.08   26.30
   5   7  -9  261.97   26.90
  -5  -7   9  300.57   28.80
   5   7   9  321.07   29.00
  -5   7  -9  209.68   25.10
  -5   7  -9  201.18   25.80
  -5  -7   9  294.77   28.70
  -5   7  -9  224.38   26.70
   5   7   9  308.27   43.90
  -5   7  -9  229.68   25.60
   5   7   9  284.77   23.60
  -5   9   9  387.66   37.10
   5   9  -9  397.86   36.20
  -5   9   9  389.16   37.10
   5   9  -9  398.06   36.90
   5  -9   9  348.17   34.70
   5   9  -9  394.06   37.20
   5  -9   9  312.07   36.40
  -5   9   9  352.06   30.80
   5   9  -9  396.66   37.70
   5   9  -9  352.96   34.20
  -5   9   9  372.36   29.30
  -5  -9   9  364.56   37.00
   5   9   9  412.16   38.20
  -5   9  -9  397.36   36.60
  -5   9  -9  397.06   36.20
  -5   9  -9  355.26   37.10
   5   9   9  340.17   33.00
   5   9   9  415.66   32.60
  -5  -9   9  421.36   39.20
   5   9   9  461.65   47.50
   5   9   9  376.36   37.00
   5 -11   9  171.38   27.40
   5  11  -9  179.18   26.50
   5  11  -9  193.38   28.80
  -5  11   9  194.18   27.60
   5  11  -9  140.79   24.50
   5  11  -9  146.39   26.70
   5  11  -9  163.38   23.00
  -5  11   9  180.58   34.60
  -5  11   9  173.58   18.90
   5  11   9  148.09   17.70
  -5 -11   9  211.58   31.10
  -5  11  -9  191.68   23.90
   5  11   9  197.08   27.50
  -5  11  -9  219.78   25.80
   5  11   9  196.28   28.50
  -5  11  -9  189.68   24.50
  -5  11  -9  157.88   27.90
   5  11   9  154.78   19.70
   5  13  -9   60.09   17.20
   5  13  -9   58.59   15.40
   5  13  -9   69.09   18.80
   5  13  -9   92.69   20.80
  -5  13   9   84.39   20.00
  -5  13   9  101.39   20.50
  -5  13   9  108.09   23.10
   5  13  -9  106.39   21.90
  -5 -13   9   66.49   19.90
  -5  13  -9   66.79   18.30
  -5  13  -9   96.49   20.30
   5  13   9   93.09   17.20
   5  13   9  104.09   20.70
   5  13   9   95.89   21.60
  -5  13  -9  103.29   20.10
  -5  13  -9   78.09   21.00
   5   1 -11  822.82   62.99
   5   1 -11  841.02   62.39
  -5   1  11  739.13   61.29
   5   1 -11  838.52   64.09
   5   1 -11  895.81   64.49
   5  -1  11  722.13   62.89
  -5   1 -11  859.71   61.29
  -5  -1  11  754.02   60.39
  -5   1 -11  776.42   59.99
  -5   1 -11  782.62   61.19
   5  -1 -11  888.61   62.39
   5   1  11  756.62   62.79
  -5   1 -11  738.63   59.99
   5  -1 -11  860.51   62.99
   5  -1 -11  820.12   61.69
  -5  -3 -11  459.55   35.70
   5   3 -11  393.46   33.80
   5  -3  11  452.65   38.70
  -5   3  11  384.36   35.20
   5  -3  11  378.76   33.80
   5   3 -11  380.16   34.50
   5   3 -11  412.96   33.60
   5   3 -11  355.16   35.70
  -5   3 -11  382.16   34.40
   5   3  11  431.16   40.70
   5   3  11  379.66   36.30
  -5  -3  11  367.86   35.70
   5   3  11  340.67   32.00
  -5   3 -11  339.67   35.10
  -5  -3  11  361.06   34.50
  -5   5  11  496.45   37.40
   5  -5  11  435.26   38.70
  -5   5  11  453.15   42.70
   5  -5  11  406.06   41.70
   5   5 -11  540.45   39.90
   5   5 -11  455.55   40.10
   5   5 -11  455.65   39.10
  -5   5  11  443.76   43.40
   5   5 -11  437.76   38.80
   5   5  11  426.16   40.30
  -5  -5  11  475.85   42.00
   5   5  11  434.86   36.20
  -5   5 -11  507.05   42.60
   5   5  11  405.06   46.10
  -5  -5  11  473.35   43.20
  -5   5 -11  452.15   40.80
  -5   5 -11  482.05   42.60
   5   7 -11  280.07   28.90
  -5   7  11  270.07   23.10
   5  -7  11  250.57   30.50
   5  -7  11  282.97   28.50
   5   7 -11  296.87   29.40
  -5   7  11  300.07   33.40
  -5   7  11  275.87   30.10
   5   7 -11  285.37   28.90
   5   7  11  236.68   41.20
  -5   7 -11  267.87   29.30
  -5   7 -11  270.57   28.90
  -5  -7  11  240.38   28.40
  -5   7 -11  251.37   29.30
  -5  -7  11  257.47   29.70
  -5   7 -11  310.17   29.50
   5   7  11  300.77   30.80
   5   7  11  281.27   25.10
   5   9 -11  257.47   31.90
  -5   9  11  286.47   24.50
   5  -9  11  258.87   36.50
   5   9 -11  356.06   33.80
   5   9 -11  341.37   32.30
   5  -9  11  240.08   29.50
  -5   9  11  329.27   34.00
   5   9 -11  300.17   32.20
  -5  -9  11  269.27   33.30
   5   9  11  300.17   27.00
  -5   9 -11  309.67   32.60
  -5   9 -11  281.47   31.50
   5   9  11  308.07   31.80
  -5  -9  11  272.57   32.10
  -5   9 -11  312.17   33.20
   5   9  11  289.97   45.90
  -5   9 -11  307.67   33.20
   5   9  11  318.87   33.60
  -5  11  11  296.47   33.60
   5  11 -11  251.57   32.60
   5 -11  11  259.47   37.80
   5  11 -11  335.37   33.90
  -5  11  11  296.57   33.70
   5  11 -11  257.77   32.90
   5  11 -11  280.97   32.60
   5  11  11  273.57   28.90
   5  11  11  274.17   33.10
  -5  11 -11  203.78   32.50
   5  11  11  294.97   26.60
  -5  11 -11  301.57   34.70
  -5 -11  11  319.87   36.30
  -5  11 -11  298.67   35.20
   5  11  11  292.47   34.50
  -5  11 -11  272.97   32.60
  -5  13  11  260.27   37.10
  -5  13  11  281.07   34.90
   5  13 -11  325.37   50.59
   5  13 -11  311.37   36.80
   5  13 -11  303.77   42.10
   5  13 -11  288.47   47.00
  -5  13 -11  327.17   36.30
  -5  13 -11  264.37   48.00
  -5  13 -11  306.87   36.90
   5  13  11  261.47   42.40
  -5 -13  11  237.98   38.70
   5  13  11  254.47   38.10
   5   1 -13 1139.19   87.39
  -5   1  13 1106.29   88.29
   5   1 -13 1209.58   85.99
  -5  -1 -13 1146.69   89.79
   5  -1  13 1120.89   91.99
  -5   1  13 1210.08   92.49
   5  -1  13 1174.18   87.19
   5   1  13  945.31   90.49
   5  -1 -13 1276.17   86.09
   5  -1 -13 1128.79   85.69
   5  -1 -13 1141.59   84.49
   5   1  13 1162.08   86.59
  -5   1 -13 1328.67   92.29
  -5  -1  13 1122.09   89.39
  -5   1 -13 1222.58   90.49
  -5   1 -13 1176.38   89.59
   5  -3  13  879.51   74.99
   5   3 -13  875.11   70.59
   5  -3  13  856.71   70.09
  -5   3  13  788.32   65.49
  -5  -3 -13  970.50   74.19
  -5   3  13  836.52   70.69
   5   3 -13  902.21   70.39
   5   3 -13  874.41   68.99
   5   3 -13  890.81   71.39
   5   3  13  956.80   69.29
  -5  -3  13  919.81   73.69
   5   3  13  896.31   77.49
  -5   3 -13  799.22   69.39
  -5   3 -13  977.60   69.89
  -5  -3  13  883.51   71.59
  -5   3 -13  807.72   67.89
  -5   3 -13  900.81   69.29
   5   3  13  966.60   74.09
   5  -5  13  707.73   58.49
   5   5 -13  725.23   58.29
   5   5 -13  699.33   59.49
  -5   5  13  699.53   60.89
  -5   5  13  670.53   59.89
  -5   5  13  707.83   53.19
   5   5 -13  791.52   59.39
   5  -5  13  675.53   62.19
   5   5 -13  728.93   58.99
  -5   5 -13  637.94   57.39
  -5  -5  13  710.03   60.69
   5   5  13  661.63   55.19
  -5  -5  13  700.93   61.69
  -5   5 -13  614.04   57.49
   5   5  13  714.43   61.09
   5   5  13  684.83   67.49
  -5   5 -13  709.33   57.29
  -5   5 -13  762.22   58.59
   5  -7  13  330.67   31.90
  -5   7  13  319.27   27.50
   5  -7  13  341.57   36.20
   5   7 -13  294.37   31.60
   5   7 -13  281.47   30.40
   5   7 -13  282.57   30.50
  -5   7  13  325.77   35.50
   5   7 -13  245.48   29.40
  -5   7  13  335.47   39.10
  -5   7 -13  352.16   35.80
  -5   7 -13  276.87   33.20
   5   7  13  281.27   26.70
  -5  -7  13  337.57   35.00
  -5   7 -13  302.77   32.90
   5   7  13  350.66   34.00
  -5  -7  13  333.97   36.70
   5   7  13  316.47   48.30
  -5   7 -13  312.77   33.40
  -5   9  13  225.38   21.00
   5   9 -13  251.77   28.90
  -5   9  13  219.68   29.40
  -5   9  13  217.78   32.50
   5  -9  13  199.78   33.60
   5   9 -13  230.48   27.80
   5  -9  13  163.08   26.10
   5   9 -13  203.28   27.70
   5   9 -13  220.78   28.10
  -5   9 -13  254.17   29.10
  -5  -9  13  216.98   30.80
   5   9  13  245.68   23.30
  -5   9 -13  218.78   31.40
   5   9  13  226.18   32.20
  -5  -9  13  234.08   34.70
   5   9  13  186.88   39.90
   5   9  13  226.88   24.70
  -5   9 -13  231.78   33.10
  -5   9 -13  199.58   30.60
  -5  11  13  139.79   26.30
   5  11 -13  103.79   23.30
   5 -11  13  162.68   30.10
   5  11 -13  150.48   26.10
  -5  11  13  143.49   26.10
   5  11 -13  125.79   24.20
  -5  11  13  164.48   15.10
   5  11 -13  106.29   23.80
  -5 -11  13  160.28   30.60
  -5  11 -13  189.08   29.10
   5  11  13  165.28   19.70
   5  11  13  111.49   24.30
   5  11  13  160.48   22.70
  -5  11 -13  119.79   25.90
  -5  11 -13   83.69   21.70
   5  11  13  135.29   25.80
  -5  11 -13  136.39   26.60
   5   1 -15  317.97   27.80
   5  -1  15  292.77   34.10
  -5   1  15  275.17   28.40
  -5  -1 -15  263.87   29.10
   5   1 -15  297.67   29.30
  -5   1  15  292.87   33.20
   5   1 -15  255.57   27.00
   5  -1  15  239.78   28.00
  -5   1 -15  297.97   30.10
  -5  -1  15  306.97   30.00
  -5   1 -15  277.67   30.50
  -5   1 -15  302.27   29.50
   5   1  15  205.18   33.90
   5   1  15  269.67   28.20
   5  -1 -15  310.27   27.30
  -5  -1  15  271.77   31.20
  -5   3  15  208.98   31.00
   5   3 -15  218.98   24.70
   5   3 -15  171.28   24.10
  -5   3  15  179.88   20.50
   5  -3  15  226.98   25.20
   5  -3  15  291.57   37.70
   5   3 -15  242.78   26.00
   5   3  15  181.88   28.30
  -5  -3  15  230.88   29.00
  -5   3 -15  174.58   25.50
   5   3  15  198.98   22.90
  -5   3 -15  172.88   25.50
  -5  -3  15  203.88   29.30
  -5   3 -15  247.08   26.80
   5   3  15  298.37   41.00
   5  -5  15   99.29   18.60
   5   5 -15  106.79   20.20
   5   5 -15   99.29   18.80
  -5   5  15  119.89   23.20
  -5   5  15  109.79   22.90
   5   5 -15   95.39   17.80
   5  -5  15  101.79   23.00
  -5   5  15   71.69   12.60
   5   5 -15  106.39   19.10
  -5  -5  15   79.09   17.90
  -5   5 -15   75.49   17.00
  -5  -5  15   84.29   20.30
  -5   5 -15   81.19   16.30
  -5   5 -15   74.09   16.70
   5   5  15  120.59   28.70
   5   5  15  100.99   15.70
  -5   5 -15  110.79   19.90
   5   5  15  121.09   22.70
   5  -7  15  342.27   38.80
  -5   7  15  314.17   27.90
   5   7 -15  270.67   31.20
   5   7 -15  257.67   31.10
  -5   7  15  387.16   39.30
   5   7 -15  297.47   33.30
  -5   7  15  252.27   40.60
   5  -7  15  300.67   32.50
   5   7 -15  257.07   31.10
  -5   7 -15  285.67   34.40
   5   7  15  311.67   34.50
   5   7  15  315.37   28.00
  -5   7 -15  305.37   33.20
  -5   7 -15  312.67   34.40
   5   7  15  230.38   44.70
  -5   7 -15  273.47   33.90
  -5  -7  15  323.87   35.50
   5   9 -15  153.98   25.00
   5   9 -15  124.79   23.20
  -5   9  15   95.19   14.80
  -5   9  15  127.39   24.80
   5   9 -15  147.69   26.50
   5  -9  15   82.69   23.90
  -5   9  15  139.59   27.00
   5   9 -15  114.79   22.90
  -5  -9  15   92.09   21.10
  -5   9 -15  133.79   25.40
  -5   9 -15  139.79   24.60
  -5   9 -15  113.59   22.80
   5   9  15   56.79   28.80
  -5  -9  15  112.99   25.60
   5   9  15  111.79   17.40
   5   9  15  101.09   23.00
  -5   9 -15  145.29   25.60
  -5  11  15   77.99   30.50
   5  11 -15  136.49   26.50
   5  11 -15  113.99   25.00
   5  11 -15  120.79   24.40
   5 -11  15  114.09   28.00
  -5  11  15  101.59   13.20
   5  11 -15   91.29   23.40
  -5  11 -15  119.39   37.00
   5  11  15   90.19   22.90
   5  11  15   97.49   24.80
  -5  11 -15  147.19   26.80
   5  11  15  102.79   17.10
  -5  11 -15  126.59   28.40
  -5  11 -15  111.49   24.80
  -5 -11  15  107.69   26.70
  -5   1  17  575.54   52.49
  -5   1  17  637.54   59.79
   5  -1  17  639.34   53.29
   5  -1  17  516.55   58.79
   5   1 -17  652.73   53.79
  -5  -1 -17  636.54   54.59
   5   1 -17  588.84   50.19
   5   1 -17  586.34   51.09
  -5   1 -17  693.03   55.69
   5   1  17  589.84   61.19
  -5   1 -17  590.34   52.79
  -5   1 -17  562.44   54.09
   5   1  17  650.93   52.79
  -5  -1  17  616.54   53.89
   5   1  17  572.34   55.89
  -5  -1  17  622.14   59.19
   5  -1 -17  596.44   50.29
   5   3 -17  654.63   57.49
   5   3 -17  685.23   58.29
   5  -3  17  681.23   57.19
  -5   3  17  615.84   61.39
   5   3 -17  617.84   54.29
   5   3 -17  625.94   55.29
  -5   3  17  622.24   53.79
  -5  -3  17  657.63   61.79
  -5  -3  17  623.54   56.69
  -5   3 -17  702.43   57.69
   5  -5  17  473.05   51.19
   5  -5  17  427.86   43.60
  -5   5  17  484.25   40.40
   5   5 -17  447.46   43.80
   5   5 -17  437.06   45.50
   5   5 -17  416.96   42.20
  -5   5  17  468.15   54.69
   5   5 -17  473.85   44.80
  -5   5  17  444.86   47.60
  -5   5 -17  452.35   44.50
  -5   5 -17  479.25   45.50
   5   5  17  495.05   48.90
  -5  -5  17  418.16   44.50
  -5   5 -17  488.25   46.00
   5   5  17  489.25   41.70
  -5   5 -17  464.25   46.90
  -5  -5  17  435.36   48.70
   5   5  17  480.95   63.59
   5   7 -17  290.07   38.00
   5   7 -17  333.57   37.90
  -5   7  17  389.26   42.10
   5  -7  17  351.36   38.20
   5   7 -17  358.76   38.70
  -5   7  17  330.27   31.00
  -5   7  17  281.47   46.50
   5  -7  17  356.86   48.90
  -5   7 -17  349.17   40.10
  -5  -7  17  328.87   38.00
  -5  -7  17  320.87   46.50
   5   7  17  262.27   50.89
  -5   7 -17  292.47   36.40
  -5   7 -17  356.46   37.90
   5   7  17  378.96   33.50
  -5   7 -17  325.67   37.60
   5   7  17  375.76   41.50
   5  -9  17  172.68   35.00
  -5   9  17  175.48   20.00
  -5   9  17  206.58   37.90
   5   9 -17  147.59   26.80
  -5   9  17  161.88   31.20
  -5  -9  17  168.68   33.40
   5   9  17  160.08   40.60
  -5   9 -17  193.58   31.40
  -5  -9  17  152.18   29.40
  -5   9 -17  220.88   47.40
   5  -1  19   84.59   18.00
  -5   1  19   78.89   23.50
  -5   1  19   66.09   16.60
   5  -1  19   67.09   23.40
   5   1 -19   64.69   14.70
   5   1 -19   43.90   11.60
  -5  -1 -19   56.49   15.80
   5   1 -19   43.10   13.70
  -5  -1  19   84.59   17.90
  -5   1 -19   54.19   15.30
   5   1  19   77.89   16.60
   5   1  19   60.79   22.00
  -5  -1  19   92.29   23.50
   5   1  19   58.99   18.00
   5   3 -19  172.98   23.40
   5   3 -19  178.48   28.90
   5  -3  19  279.07   35.50
   5  -3  19  268.37   43.20
  -5   3  19  259.67   39.10
   5   3 -19  163.58   26.50
  -5   3 -19  165.08   28.80
   5   3  19  261.97   27.50
  -5   3 -19  152.58   26.90
  -5  -3  19  226.98   30.80
   5   3  19  209.38   40.70
  -5   3 -19  148.79   26.20
  -5  -3  19  301.37   41.00
   5   3  19  197.18   32.50
  -5   5  19   79.19   25.80
  -5   5  19  159.18   21.80
   5  -5  19  150.08   32.40
  -5   5  19  123.89   26.90
   5   5 -19  138.29   23.20
   5   5 -19   99.19   22.10
   5   5 -19   79.99   18.50
   5  -5  19  126.79   35.80
   5   5 -19  121.19   24.90
   5   5  19  124.29   26.90
  -5   5 -19   95.09   22.10
  -5   5 -19  117.79   23.20
  -5   5 -19  141.89   26.70
  -5  -5  19  150.88   26.00
  -5   5 -19  147.09   27.20
   5   5  19  112.09   20.20
  -5  -5  19   72.99   23.50
   5   5  19  150.38   38.90
   5  -7  19  130.79   33.40
   5   7 -19  120.09   23.00
   5   7 -19  120.19   29.90
   5  -7  19  215.48   35.80
  -5   7  19   91.09   29.20
  -5   7  19  137.99   33.50
  -5  -7  19  179.68   28.70
  -5   7 -19   98.99   30.00
  -5  -7  19  195.68   36.50
  -5   7 -19  149.59   39.60
   5   7  19  168.08   26.90
  -5   7 -19  131.89   26.80
   5   7  19  190.58   38.30
   5   7  19  140.49   40.30
  -5   7 -19  112.69   32.70
   5  -1  21  204.38   35.80
  -5  -1 -21  294.77   33.00
   5   1 -21  284.67   29.20
  -5   1  21  218.88   41.30
  -5   1  21  241.18   33.00
   5  -1  21  202.88   31.60
   5  -1  21  244.68   45.40
  -5  -1  21  229.68   33.70
  -5   1 -21  239.18   30.70
   5   1  21  297.77   50.89
   5   1  21  251.57   39.70
  -5  -1  21  217.78   42.40
   5   1  21  235.78   33.40
   5   3 -21  215.38   29.90
  -5   3  21  154.58   35.40
   5  -3  21  172.78   28.80
   5   3 -21  214.38   32.70
  -5  -3  21  131.29   40.20
   5   3  21  227.28   35.40
  -5   3 -21  156.08   28.70
  -5  -3  21  190.78   30.40
   5   3  21  121.79   27.90
  -5   3 -21  230.28   32.20
  -5   3 -21  165.28   27.70
   6   0   0    0.80    1.50
  -6   0   0    9.20    4.70
   6   0   0    0.10    1.20
   6   0   0    1.00    1.30
  -6   0   0    1.20    1.20
   6   0   0    0.90    0.80
  -6   0   0   -0.50    1.20
  -6   0   0    2.20    1.40
  -6   0   0    2.90    1.40
   6   0   0    1.40    1.20
   6   0   0    1.90    4.20
   6  -2   0 1501.15   99.59
   6  -2   0 1517.55   97.99
  -6  -2   0 1591.14  121.89
   6   2   0 1326.27   99.49
   6   2   0 1258.87   98.89
  -6   2   0 1820.02  114.79
  -6   2   0 1592.44  116.19
   6   2   0 1473.35   99.69
  -6  -2   0 1541.05  116.19
  -6  -2   0 1712.83  116.29
  -6   2   0 1662.83  115.29
  -6   2   0 1734.13  114.99
   6   2   0 1332.27   99.29
   6   2   0 1472.75  105.59
  -6   2   0 1692.73  114.99
   6  -2   0 1516.05   98.79
  -6  -2   0 1669.93  115.89
  -6  -2   0 1638.24  116.39
   6   4   0   25.20    6.30
   6   4   0   28.30    5.90
  -6   4   0   22.20    4.30
  -6   4   0   32.20    4.20
   6  -4   0   22.30    4.80
  -6   4   0   33.00    4.70
   6   4   0   19.40    4.10
  -6  -4   0   29.10    5.70
  -6   4   0   30.80    5.50
   6   4   0   27.90    5.60
   6  -4   0   19.90    3.20
  -6  -4   0   27.20    6.10
   6  -4   0   26.90    4.60
  -6   4   0   21.70    6.00
  -6   6   0 2571.64  194.58
   6   6   0 2941.81  197.58
   6  -6   0 2704.73  196.48
  -6   6   0 2870.41  197.68
   6  -6   0 2847.52  195.58
  -6   6   0 2948.91  196.48
  -6   6   0 2666.93  194.08
  -6  -6   0 2988.10  195.88
   6   6   0 2952.80  198.08
   6  -6   0 2673.63  194.48
   6   8   0   87.99   13.90
   6   8   0   50.29   10.20
  -6   8   0   93.39   13.50
   6  -8   0   75.29   10.20
   6  -8   0   64.49    7.50
  -6  -8   0   66.09   12.50
  -6   8   0   63.09   12.90
  -6   8   0   61.39    9.90
   6   8   0   78.39   11.90
  -6   8   0   74.79   10.70
   6  10   0 1024.70   78.19
  -6  10   0 1055.29   82.89
  -6  10   0  984.20   77.19
  -6 -10   0 1020.70   80.29
  -6  10   0 1118.79   80.99
  -6 -10   0 1048.00   79.69
   6  10   0 1054.69   77.69
  -6  10   0 1094.39   78.59
   6 -10   0  939.11   74.09
   6  10   0 1013.80   76.49
  -6  12   0  120.79   17.60
   6  12   0  118.59   19.50
   6  12   0  138.09   30.50
  -6 -12   0   96.49   17.40
  -6  12   0  109.49   21.10
   6  12   0  116.19   19.50
  -6  12   0   76.59   16.50
  -6  12   0  121.59   16.60
   6  14   0  303.97   35.50
  -6  14   0  331.27   35.30
  -6  14   0  315.77   37.50
  -6  14   0  280.17   30.40
   6  14   0  275.27   36.30
   6  14   0  366.86   39.30
   6  14   0  329.17   34.30
  -6  14   0  322.37   30.80
   6   0   2 1058.39   75.49
   6   0   2 1030.50   75.79
   6   0   2  958.80   75.49
  -6   0  -2 1232.88   85.89
  -6   0   2 1210.88   85.59
  -6   0  -2 1260.07   87.69
  -6   0  -2 1257.07   85.79
  -6   0   2 1122.69   85.89
   6   0   2 1169.48   76.49
  -6   0   2 1316.57   85.29
   6   0  -2 1217.28   75.39
   6   2  -2  492.65   36.90
   6  -2   2  507.15   37.60
  -6  -2  -2  599.54   41.40
   6  -2   2  564.24   37.70
  -6  -2  -2  607.04   42.50
   6  -2   2  532.45   36.60
   6  -2   2  461.85   36.20
   6   2  -2  462.95   37.10
  -6  -2  -2  576.84   46.50
   6   2  -2  485.45   37.30
  -6   2  -2  595.84   42.10
  -6  -2   2  588.64   42.00
  -6  -2   2  588.04   42.00
   6   2   2  458.45   36.50
  -6   2  -2  523.95   41.00
   6   2   2  476.15   43.00
   6   2   2  480.05   37.30
  -6   2  -2  598.84   41.40
  -6   2  -2  504.95   42.00
  -6   2  -2  559.04   41.40
   6   2   2  574.94   37.30
  -6  -2   2  587.84   41.60
   6   2   2  569.74   37.90
   6   4  -2 3031.60  196.28
   6  -4   2 2939.71  194.18
   6  -4   2 2809.02  193.18
  -6   4   2 3172.68  203.78
   6  -4   2 3046.10  192.58
   6  -4   2 2870.11  194.18
   6   4  -2 2705.23  194.58
  -6   4   2 3096.69  203.58
   6  -4   2 2950.70  192.98
   6   4   2 2401.26  194.58
  -6   4  -2 2580.34  203.88
   6  -4  -2 2820.72  192.08
   6   4   2 2497.45  201.68
   6   4   2 2551.24  194.48
  -6  -4   2 2772.02  203.58
  -6   4  -2 2859.11  201.68
  -6   4  -2 2984.60  203.18
  -6   4  -2 3161.48  203.48
  -6   4  -2 2801.82  203.28
  -6   6   2  303.97   21.60
   6   6  -2  291.67   24.00
   6   6  -2  329.07   24.30
   6  -6   2  278.77   20.80
   6  -6   2  265.07   21.60
   6  -6   2  289.17   22.90
   6  -6   2  254.67   21.40
  -6   6   2  264.57   24.10
   6   6  -2  242.78   23.20
  -6   6   2  276.27   23.70
   6   6   2  290.47   24.10
   6   6   2  243.18   21.60
  -6   6  -2  301.07   24.30
  -6   6  -2  268.87   22.30
   6   6   2  271.47   22.80
  -6  -6   2  294.17   25.40
   6   6   2  232.28   23.30
  -6   6  -2  271.67   25.50
  -6   6  -2  299.37   24.50
   6  -6  -2  250.17   23.70
   6  -6  -2  267.67   20.30
   6  -8   2 1304.27   92.49
   6   8  -2 1427.06   94.09
  -6   8   2 1341.47   94.89
   6  -8   2 1233.58   90.69
   6   8  -2 1118.89   95.89
   6  -8   2 1273.77   88.39
   6   8  -2 1132.49   94.29
   6   8  -2 1425.36   94.39
  -6   8   2 1162.08   91.19
  -6   8   2 1303.17   92.99
  -6   8   2 1100.59   89.09
  -6  -8   2 1282.77   93.89
  -6   8  -2 1372.56   93.29
  -6   8  -2 1190.88   94.69
   6  -8  -2 1327.77   89.79
  -6  -8   2 1214.28   93.19
  -6   8  -2 1249.88   90.49
   6   8   2 1160.28   91.99
   6   8   2 1262.97   93.79
  -6   8  -2 1421.56   91.79
  -6 -10  -2   42.70    9.60
  -6  10   2   63.19   14.80
  -6  10   2   37.20    9.20
  -6  10   2   79.59   14.60
   6  10  -2   38.30   10.90
   6  10  -2   43.20   10.10
  -6  10   2   44.80    8.60
   6  10  -2   40.70   11.00
   6 -10   2   37.90    7.70
   6 -10   2   40.70    9.70
   6  10  -2   34.00    9.80
   6 -10  -2   46.10    7.80
   6  10   2   36.70   10.90
   6  10   2   55.19   12.70
  -6 -10   2   31.80   10.30
  -6  10  -2   45.10   12.10
   6  10   2   39.80    9.60
  -6  10  -2   61.39   13.20
  -6  10  -2   37.70    8.90
  -6  10  -2   43.10    9.50
   6  12  -2  308.07   31.60
  -6  12   2  391.66   34.70
  -6  12   2  386.16   30.30
  -6  12   2  371.96   32.20
   6  12  -2  274.77   51.49
  -6  12   2  383.66   37.10
   6  12  -2  259.37   30.10
  -6  12  -2  284.27   32.20
  -6  12  -2  261.17   40.30
  -6  12  -2  295.17   31.00
  -6  12  -2  279.27   29.90
   6  12   2  332.27   31.10
  -6 -12   2  323.27   33.30
   6  12   2  372.96   33.00
  -6  14   2   25.80   11.90
  -6  14   2   19.30    9.90
  -6  14   2   26.30   13.50
   6  14  -2   24.60   11.20
   6  14  -2   33.30   12.10
   6  14  -2   25.40   13.90
   6  14  -2   18.90   12.00
   6  14   2   32.00   14.00
  -6  14  -2   31.70   11.40
  -6  14  -2   29.40    9.50
   6  14   2   28.70   10.80
  -6  14  -2   22.80   13.00
  -6  14  -2   33.40   11.10
  -6  14  -2   13.30   10.00
   6  14   2   24.90   12.60
   6  14   2   33.90   13.10
  -6   0   4   -1.80    2.30
  -6   0   4   -0.20    1.70
  -6   0  -4    1.90    2.40
  -6   0   4    0.60    1.20
   6   0   4    1.10    2.00
   6   0  -4    0.50    2.00
   6   0  -4    0.90    1.40
   6   0   4    1.30    2.20
  -6   0   4    1.80    1.90
   6   0   4    1.50    3.50
  -6   0  -4   -3.10    2.30
  -6   0   4   -1.60    1.40
   6   0   4   -1.20    1.60
  -6   0   4    0.20    2.30
   6   0  -4    1.20    2.00
   6   0  -4    0.80    2.20
   6   0   4    1.60    2.50
  -6   0  -4   -0.50    2.10
  -6   0  -4    1.00    2.30
   6   0   4    0.10    1.90
   6  -2   4 1923.51  131.89
  -6  -2  -4 2015.20  141.09
   6   2  -4 1853.71  132.39
   6   2  -4 1711.53  131.99
  -6   2   4 2151.68  140.39
   6   2  -4 1702.63  131.79
   6  -2   4 1981.00  132.79
  -6  -2  -4 1993.60  142.79
  -6   2   4 1967.00  139.99
   6   2  -4 2100.69  131.89
   6  -2   4 1962.60  132.39
   6  -2   4 1982.70  132.09
  -6   2   4 1998.90  139.59
  -6  -2  -4 2033.40  144.19
   6  -2   4 1881.11  133.29
  -6   2   4 2019.10  139.79
   6  -2   4 1888.41  131.69
   6   2   4 2052.59  133.19
  -6   2  -4 2233.48  142.89
  -6   2  -4 2123.39  141.99
  -6  -2   4 2028.70  141.89
  -6   2  -4 1899.91  141.99
   6  -2  -4 1941.11  130.39
   6   2   4 1721.23  135.99
  -6   2  -4 1758.62  141.29
   6   2   4 1721.93  131.39
  -6  -2   4 2055.19  141.49
  -6  -2   4 2143.89  142.09
  -6  -2   4 2049.89  142.69
   6   4  -4   48.70    8.60
  -6   4   4   89.99   12.10
   6   4  -4   56.19    9.30
   6   4  -4   93.29   11.30
   6  -4   4   72.59   10.30
   6  -4   4   91.49   10.60
   6  -4   4   79.49    7.10
  -6   4   4   83.99    6.60
  -6   4   4   86.59    9.10
   6   4  -4   68.89   10.00
   6   4   4   56.19    7.90
  -6   4  -4   79.89    7.90
   6  -4  -4   63.19    5.20
  -6   4  -4   83.19   11.30
  -6  -4   4   86.39   12.30
   6   4   4   72.29   10.40
  -6   4  -4   54.29   10.30
  -6   4  -4   90.79   10.10
  -6   4  -4   71.69    9.60
  -6   4  -4   64.79    9.80
   6   4   4   49.70   14.80
  -6  -4   4   75.59   11.30
   6  -6   4 1953.00  134.29
   6   6  -4 2140.69  137.39
  -6   6   4 1972.00  138.09
   6   6  -4 2032.40  137.99
   6  -6   4 1856.61  136.69
  -6   6   4 1906.51  133.49
  -6   6   4 2027.60  138.39
   6  -6   4 1828.22  134.89
   6   6   4 1676.43  135.19
  -6   6  -4 2039.20  138.39
   6  -6  -4 2049.70  132.59
  -6   6  -4 2071.39  137.89
  -6   6  -4 1736.03  136.59
  -6   6  -4 1686.73  138.29
  -6   6  -4 1976.20  137.89
   6   6   4 1945.41  146.49
  -6  -6   4 1930.41  139.09
  -6  -6   4 1869.01  138.79
  -6   6  -4 2081.39  135.39
   6   6   4 1812.42  137.19
  -6   8   4  471.75   39.00
  -6   8   4  497.65   35.70
   6   8  -4  502.15   38.70
   6  -8   4  432.66   36.20
   6  -8   4  470.75   35.20
   6  -8   4  453.05   38.10
   6   8  -4  488.85   38.50
  -6   8   4  495.25   40.10
   6   8  -4  435.16   38.10
   6  -8  -4  471.45   32.90
  -6   8  -4  472.85   38.40
   6   8   4  409.26   38.30
  -6  -8   4  484.45   40.70
   6   8   4  421.96   36.40
   6   8   4  438.16   38.30
  -6   8  -4  455.25   36.50
  -6   8  -4  475.45   39.50
   6   8   4  431.86   35.20
  -6   8  -4  419.26   40.20
  -6  -8   4  495.25   41.00
  -6   8  -4  456.45   38.80
  -6 -10  -4  590.24   48.30
   6  10  -4  673.33   49.90
  -6  10   4  634.64   51.59
   6  10  -4  580.74   49.20
   6  10  -4  595.44   49.70
  -6  10   4  575.64   46.50
   6 -10   4  536.75   46.30
   6 -10   4  541.45   48.80
   6  10  -4  631.54   51.89
   6 -10   4  569.54   43.50
  -6  10   4  621.34   52.99
  -6  10   4  611.64   49.99
   6  10   4  587.04   47.60
  -6 -10   4  631.94   52.69
   6  10   4  676.13   50.89
   6 -10  -4  559.54   44.00
   6  10   4  583.04   50.19
  -6  10  -4  622.74   47.70
  -6  10  -4  631.44   51.29
  -6  10  -4  633.54   50.79
  -6  10  -4  582.64   52.49
  -6 -10   4  593.94   51.39
  -6  10  -4  661.43   50.19
  -6  12   4   80.79   12.50
   6  12  -4   55.19   13.90
   6  12  -4   54.59   16.00
  -6  12   4   47.90   14.90
  -6  12   4   68.49   15.60
   6  12  -4   63.29   14.20
   6  12  -4   67.19   14.60
   6 -12   4   50.09   13.40
  -6  12   4   66.29   13.80
  -6  12  -4   57.79   14.40
  -6  12  -4   86.09   17.50
   6  12   4   63.39   15.60
  -6  12  -4   62.69   15.20
   6  12   4   74.19   13.90
  -6 -12   4   53.79   15.00
   6  12   4   55.59   13.90
  -6  12  -4   49.00   10.40
  -6  12  -4   68.29   14.20
   6  14  -4  204.78   33.00
   6  14  -4  194.88   30.70
  -6  14   4  215.68   33.00
  -6  14   4  214.08   30.50
   6  14  -4  190.48   27.80
   6  14  -4  212.28   29.90
  -6  14  -4  267.97   44.70
   6  14   4  254.77   37.30
   6  14   4  187.38   30.30
   6  14   4  238.68   28.40
   6  14   4  209.78   25.60
  -6  14  -4  174.88   30.70
  -6  14  -4  181.68   29.10
   6   0  -6 4716.03  329.67
   6   0  -6 4365.86  328.97
   6   0   6 5069.09  330.17
  -6   0   6 5123.89  329.77
  -6   0   6 4237.48  329.37
   6   0  -6 4978.30  328.57
  -6   0  -6 4263.77  329.97
  -6   0   6 4734.83  330.07
  -6   0  -6 4563.74  329.67
  -6   0   6 5254.77  329.67
  -6   0   6 5198.78  328.17
   6   2  -6  351.06   28.50
  -6   2   6  406.76   29.30
   6  -2   6  362.56   30.40
   6   2  -6  304.07   28.30
  -6   2   6  371.96   28.70
  -6   2   6  411.16   29.40
  -6   2   6  347.77   29.10
   6   2  -6  359.76   28.40
  -6  -2  -6  327.57   31.20
   6  -2   6  409.96   29.00
   6  -2  -6  363.86   26.80
  -6   2  -6  359.06   30.60
  -6   2  -6  412.46   31.40
   6   2   6  317.67   29.00
  -6  -2   6  410.06   34.00
  -6   2  -6  379.46   31.80
  -6   2  -6  439.16   32.00
   6   2   6  364.06   33.10
   6   2   6  349.27   27.80
  -6  -2   6  393.16   29.70
   6   4  -6 3001.10  190.08
   6   4  -6 2512.55  189.48
  -6   4   6 2948.21  216.98
   6  -4   6 2910.41  191.58
   6   4  -6 2548.74  189.78
   6  -4   6 2484.45  187.48
  -6   4   6 3148.08  212.78
   6  -4   6 2745.53  189.58
   6   4  -6 2606.54  190.58
  -6  -4   6 2989.00  217.28
  -6  -4   6 3158.98  217.68
   6  -4  -6 2711.43  186.58
  -6   4  -6 2896.51  215.78
  -6   4  -6 3151.28  216.88
  -6   4  -6 3063.19  216.68
  -6   4  -6 3340.77  216.08
   6   4   6 2936.21  198.38
  -6   6   6   71.09    7.60
  -6   6   6   91.09   14.50
   6  -6   6   79.99   11.80
   6   6  -6   64.39   11.10
   6   6  -6   92.89   14.00
   6  -6   6   80.39   13.40
   6   6  -6   68.19   11.70
   6  -6   6   75.89    8.70
   6   6  -6   80.69   12.30
   6   6   6  116.79   24.00
  -6   6  -6   74.69   11.80
  -6   6  -6   58.09   11.50
  -6  -6   6   86.99   14.70
   6   6   6   58.69    8.90
  -6  -6   6   82.59   13.70
  -6   6  -6   78.39   13.10
  -6   6  -6   82.29   13.80
   6   6   6   68.39   11.80
   6   6   6   60.79    9.80
  -6   6  -6  109.39   14.50
   6  -8   6 1494.05  102.39
   6  -8   6 1511.55  104.89
  -6   8   6 1432.86  103.19
   6   8  -6 1295.37  102.99
  -6   8   6 1474.65  111.89
   6   8  -6 1287.97  101.89
  -6   8   6 1482.45  108.29
   6   8  -6 1555.24  105.49
   6   8   6 1282.17   99.69
   6   8   6 1413.06  101.49
  -6  -8   6 1519.55  109.99
   6   8   6 1473.75  104.39
  -6   8  -6 1507.65  107.89
  -6  -8   6 1358.96  108.59
   6   8   6 1273.87  103.69
   6 -10   6   35.80   11.90
  -6  10   6   33.50   11.30
   6  10  -6   45.30   11.00
  -6  10   6   43.90   10.90
   6 -10   6   52.99   11.30
  -6  10   6   46.60    8.20
   6  10  -6   43.30   11.90
   6  10  -6   61.89   15.00
   6  10  -6   46.80   11.30
  -6  10  -6   33.70    8.10
   6  10   6   78.69   11.00
  -6  10  -6   42.20   11.40
  -6  10  -6   52.19   12.70
  -6  10  -6   27.10    9.10
  -6  10  -6   43.60   11.50
   6  10   6   42.20   12.50
  -6 -10   6   47.20   12.70
  -6 -10   6   29.10    9.90
   6  10   6   46.10   10.40
   6  10   6   57.79   14.10
   6 -12   6  547.25   48.10
   6  12  -6  487.35   46.50
  -6  12   6  510.05   40.90
   6  12  -6  508.55   49.20
   6  12  -6  492.75   45.50
   6  12  -6  488.15   46.90
  -6  12   6  555.04   46.40
  -6  12   6  584.54   65.19
  -6  12   6  594.24   61.59
   6  12  -6  446.76   44.10
  -6  12  -6  500.65   48.30
   6  12   6  504.55   43.80
  -6 -12   6  568.84   49.70
  -6  12  -6  461.15   41.20
  -6  12  -6  448.86   45.40
   6  12   6  587.74   49.30
  -6  12  -6  492.65   45.00
  -6  12  -6  515.15   46.60
   6  12   6  523.15   59.69
  -6  14   6   32.70   12.20
   6  14  -6   40.60   14.30
   6  14  -6   32.00   12.80
   6  14  -6   34.50   13.90
   6  14  -6   49.90   17.30
  -6  14   6   35.20   14.70
  -6  14   6   47.50   15.80
   6  14  -6   22.90   12.40
   6  14   6   49.90   16.10
  -6  14  -6   62.09   19.20
   6  14   6   25.70   10.90
  -6  14  -6   32.20   12.10
   6  14   6   43.60   14.50
  -6  14  -6   34.60   13.70
  -6  14  -6   36.10   13.30
  -6   0  -8    2.30    3.70
   6   0  -8    0.90    2.80
   6   0   8   -0.40    3.10
  -6   0   8   -1.40    2.40
  -6   0   8    0.00    2.00
   6   0  -8    2.00    3.30
   6   0  -8    0.80    2.70
  -6   0  -8    0.30    2.30
  -6   0  -8   -0.80    2.50
   6   0   8    0.10    3.40
   6   0  -8   -2.30    2.40
  -6   0   8   -1.20    2.80
   6   2  -8 1134.49   89.39
   6   2  -8 1137.89   89.19
  -6   2   8 1303.37   99.09
  -6   2   8 1400.16   98.99
  -6  -2   8 1408.56   99.39
   6   2   8 1326.97   89.29
   6   2   8 1292.77   94.49
   6   2   8 1333.57   91.99
  -6  -2   8 1498.25  101.99
  -6   4   8   96.59    9.90
   6  -4   8   91.69   14.60
   6   4  -8   46.90    9.70
   6   4  -8   64.69   10.30
   6   4  -8   75.89   11.60
  -6   4   8   93.59   13.40
   6   4  -8   80.49   11.90
   6  -4   8   65.49   10.70
  -6   4  -8  104.49   12.90
  -6  -4   8   87.99   15.20
   6   4   8   61.19    9.20
  -6   4  -8   85.59   13.60
  -6   4  -8   72.19   12.40
   6   4   8  101.49   20.60
   6   4   8   72.59   12.20
  -6   4  -8   92.59   14.40
  -6  -4   8   81.79   14.30
   6   6  -8  510.35   48.00
   6   6  -8  518.55   44.70
  -6   6   8  608.14   42.80
   6   6  -8  658.13   45.90
   6  -6   8  569.94   46.90
  -6   6   8  600.54   48.80
   6  -6   8  563.54   44.60
  -6   6   8  591.64   49.20
   6   6  -8  500.05   46.50
  -6   6  -8  634.94   48.10
  -6  -6   8  628.64   49.99
   6   6   8  522.45   54.69
  -6   6  -8  495.75   47.40
  -6  -6   8  568.84   48.60
  -6   6  -8  558.04   48.00
  -6   6  -8  653.63   47.90
  -6   6  -8  504.15   47.60
  -6   8   8   77.69   15.40
   6   8  -8   65.19   13.20
  -6   8   8   82.79    9.20
   6   8  -8   90.79   16.50
   6   8  -8   88.59   15.40
   6  -8   8   75.09   14.10
   6  -8   8   92.89   17.10
  -6   8   8   73.19   14.50
   6   8  -8   71.59   13.40
   6   8  -8   92.49   16.50
  -6  -8   8   73.29   15.30
  -6   8  -8  101.39   17.30
  -6   8  -8   93.99   16.20
  -6   8  -8  111.59   16.40
   6   8   8   90.59   26.00
   6   8   8   67.19   12.20
   6   8   8   62.89   10.50
  -6  -8   8   95.59   18.00
   6   8   8   73.59   14.90
   6   8   8   76.09   15.60
  -6   8  -8   61.99   14.40
  -6   8  -8   73.49   14.60
   6  10  -8  503.15   47.80
   6  10  -8  553.14   50.19
   6 -10   8  571.84   48.60
  -6  10   8  654.53   52.59
  -6  10   8  591.64   51.99
   6  10  -8  558.54   49.80
   6 -10   8  572.24   51.79
   6  10  -8  550.84   50.99
  -6  10   8  584.04   46.10
   6  10  -8  592.64   51.79
  -6  10  -8  539.55   50.59
   6  10   8  579.64   51.19
   6  10   8  668.43   52.99
  -6 -10   8  530.55   54.79
   6  10   8  639.44   46.30
   6  10   8  587.64   47.90
  -6  10  -8  648.74   54.49
  -6  10  -8  666.43   51.99
  -6 -10   8  627.44   54.29
  -6  10  -8  550.04   51.39
   6 -12   8   49.00   16.30
  -6  12   8   66.99   17.10
   6  12  -8   51.19   15.60
   6  12  -8   47.20   14.80
   6  12  -8   69.29   17.50
  -6  12   8   86.89   20.10
   6  12  -8   57.89   14.30
   6  12  -8   52.39   14.80
   6  12   8   53.79   15.20
  -6 -12   8   44.90   15.80
   6  12   8   67.49   13.90
  -6  12  -8   71.59   18.60
  -6  12  -8   40.80   13.80
   6  12   8   43.60   14.70
   6  14  -8  184.38   30.00
  -6  14   8  182.48   32.30
  -6  14   8  282.07   32.10
   6  14  -8  231.78   34.30
   6  14  -8  161.98   28.50
   6  14  -8  206.88   25.80
  -6  14   8  249.88   30.50
  -6  14  -8  181.68   33.80
  -6  14  -8  241.48   29.70
   6  14   8  210.88   30.90
   6  14   8  218.68   35.30
  -6  14  -8  234.08   37.20
  -6  14  -8  224.08   30.10
  -6   0 -10 2346.37  150.78
   6   0 -10 2319.37  157.98
  -6   0  10 1932.21  149.79
   6   0 -10 2295.07  158.88
  -6   0  10 1897.31  148.39
  -6   0 -10 2146.99  149.09
  -6   0 -10 2114.69  150.28
   6   0  10 2113.69  158.58
   6   0 -10 2281.57  157.48
   6   0 -10 2166.38  159.08
   6  -2  10   27.10    8.30
   6  -2  10   26.90    9.80
   6   2 -10   15.60    6.10
  -6   2  10   14.90    4.80
   6   2 -10   26.50    6.80
   6   2 -10   22.00    7.20
  -6  -2 -10   15.50    7.00
  -6   2  10   26.70    8.40
   6   2 -10    8.20    5.60
  -6  -2  10   16.60    7.10
   6   2  10   18.50    7.80
  -6   2 -10    6.70    4.70
  -6   2 -10   21.60    7.80
  -6   2 -10   16.00    5.90
  -6  -2  10   18.90    8.10
   6   2  10   15.50    5.60
  -6   2 -10   16.60    7.00
   6   2  10    9.50    7.70
   6   4 -10  988.00   74.09
  -6   4  10  997.10   74.79
   6  -4  10 1053.09   77.39
   6   4 -10 1107.19   73.79
   6   4 -10  944.91   74.29
   6  -4  10 1007.30   73.79
   6   4 -10 1006.10   73.89
  -6   4  10 1039.50   78.69
   6   4  10  819.62   74.49
  -6  -4  10 1051.89   80.49
   6   4  10  987.80   81.69
  -6  -4  10 1003.60   79.29
  -6   4 -10 1198.78   80.49
  -6   4 -10  904.01   77.49
  -6   4 -10 1062.59   79.59
   6   4  10  858.01   71.19
   6   6 -10  162.48   18.50
  -6   6  10  139.09   22.80
   6  -6  10  150.88   19.80
   6   6 -10  149.79   17.90
  -6   6  10  154.08   23.90
   6   6 -10  165.28   18.60
   6  -6  10  178.28   24.50
  -6   6  10  163.78   15.80
   6   6 -10  143.29   18.30
   6   6  10  118.89   19.60
  -6   6 -10  170.88   21.40
   6   6  10  126.69   14.70
  -6   6 -10  166.38   21.40
  -6  -6  10  198.08   25.90
   6   6  10  172.88   31.90
  -6  -6  10  195.18   24.30
  -6   6 -10  204.38   21.40
  -6   6 -10  181.48   24.00
   6  -8  10  617.64   57.29
  -6   8  10  717.23   51.89
   6  -8  10  654.73   62.39
  -6   8  10  676.33   59.19
  -6   8  10  642.14   56.29
   6   8 -10  623.94   55.79
   6   8 -10  774.32   59.29
   6   8 -10  784.02   58.19
   6   8 -10  667.83   56.59
  -6   8 -10  775.82   59.39
   6   8  10  741.53   59.19
  -6  -8  10  763.22   61.69
  -6   8 -10  662.33   58.89
   6   8  10  666.93   69.09
  -6  -8  10  640.14   58.79
  -6   8 -10  713.43   59.89
  -6   8 -10  739.73   58.49
   6   8  10  661.03   52.59
   6   8  10  630.94   53.69
  -6  10  10   73.69   17.60
  -6  10  10   61.29   15.20
   6  10 -10   78.29   21.20
   6 -10  10   53.39   16.60
   6  10 -10   46.70   12.80
   6  10 -10   67.49   16.70
  -6  10  10   61.99    8.50
   6 -10  10   63.49   22.40
  -6  10  10   77.99   12.00
   6  10 -10   56.79   18.40
  -6  10 -10   51.69   14.70
  -6  10 -10   65.09   16.50
  -6 -10  10   50.09   14.70
  -6 -10  10   56.79   16.30
   6  10  10   50.69   12.10
   6  10  10   97.49   31.30
   6  10  10   56.99   15.70
   6  10  10   64.79   13.70
  -6  10 -10   62.99   17.50
   6  12 -10  354.46   40.40
   6  12 -10  421.86   43.20
  -6  12  10  436.76   43.40
   6  12 -10  378.56   42.10
   6  12 -10  412.66   42.10
   6 -12  10  384.66   44.10
  -6  12  10  473.85   43.80
  -6  12 -10  362.46   41.70
  -6  12 -10  429.86   45.70
   6  12  10  457.05   44.30
  -6  12 -10  461.85   45.00
   6  12  10  402.86   38.10
  -6 -12  10  407.46   45.30
  -6  12 -10  422.66   42.80
   6  12  10  388.26   41.60
   6  12  10  421.16   35.10
  -6   0 -12   -2.20    4.50
   6   0 -12   -4.60    3.50
   6   0  12   -4.40    3.30
  -6   0  12   -0.90    5.50
   6   0 -12    1.20    4.20
   6   0 -12    0.40    3.90
  -6   0 -12    2.00    5.10
  -6   0  12    2.00    5.50
  -6   0 -12   -1.50    4.70
   6   0  12    1.70    5.20
   6   2 -12 1898.31  134.09
  -6   2  12 1467.75  119.49
   6   2 -12 1818.32  130.99
   6   2 -12 1642.24  131.89
   6  -2  12 1914.71  132.69
   6  -2  12 1938.61  137.99
   6   2 -12 1943.01  136.39
  -6   2 -12 1541.55  122.59
  -6   2 -12 1687.93  121.79
   6   2  12 1922.91  139.99
  -6  -2  12 1656.63  124.29
   6   2  12 1549.74  136.59
  -6  -2  12 1792.22  123.19
  -6   2 -12 1888.21  123.89
   6   2  12 1789.22  133.89
  -6   2 -12 1658.33  122.09
   6   4 -12   57.79   12.70
   6  -4  12   74.59   14.20
   6   4 -12   76.09   13.50
   6   4 -12   59.49   12.40
   6  -4  12   83.69   18.00
   6   4 -12   88.49   15.40
  -6   4  12   66.39   10.60
  -6   4 -12   54.89   11.80
  -6   4 -12   54.69   12.60
   6   4  12   78.49   21.50
  -6  -4  12   73.99   15.60
  -6  -4  12  118.59   18.90
   6   4  12   58.99   10.70
  -6   4 -12   91.39   15.20
   6   4  12   73.99   15.60
  -6   4 -12   61.99   14.50
  -6   6  12  886.91   71.89
   6  -6  12  848.62   63.49
  -6   6  12  914.21   72.29
   6   6 -12  771.32   62.79
  -6   6  12  873.41   63.39
   6   6 -12  811.02   62.69
   6   6 -12  801.52   63.39
   6   6 -12  637.64   62.29
   6  -6  12  897.51   68.29
  -6   6 -12  850.81   70.39
   6   6  12  926.51   77.69
   6   6  12  708.03   58.89
  -6   6 -12  771.42   67.89
  -6   6 -12  843.82   69.69
   6   6  12  754.42   64.39
  -6  -6  12  881.51   69.89
  -6  -6  12  789.62   70.59
  -6   6 -12  882.71   69.09
   6   8 -12   91.39   17.60
   6  -8  12   95.89   17.40
   6   8 -12   90.29   18.50
   6   8 -12  101.99   18.70
   6   8 -12  138.49   21.90
   6  -8  12   79.09   19.20
  -6   8  12   98.39   20.50
  -6   8  12  137.49   13.60
  -6   8  12  132.09   22.70
  -6   8 -12   99.99   19.50
   6   8  12  135.29   22.40
   6   8  12  122.99   31.10
   6   8  12  144.39   15.30
  -6  -8  12  109.49   20.90
  -6   8 -12  121.49   20.90
  -6   8 -12   92.89   19.90
  -6  -8  12  131.99   24.00
  -6   8 -12  108.49   20.20
  -6  10  12  534.85   50.99
  -6  10  12  579.94   41.60
   6  10 -12  494.75   48.80
   6  10 -12  559.24   50.49
   6  10 -12  472.15   49.50
   6  10 -12  508.45   48.90
   6 -10  12  522.95   52.59
  -6  10  12  548.05   51.89
  -6  10  12  548.55   44.70
   6  10  12  569.74   51.79
   6  10  12  546.85   51.09
   6  10  12  497.85   45.60
   6  10  12  583.24   44.40
  -6  10 -12  548.25   52.59
  -6  10 -12  566.64   51.39
  -6  10 -12  524.35   50.19
   6  10  12  515.75   60.09
  -6 -10  12  527.45   51.39
  -6  10 -12  478.65   51.49
  -6 -10  12  561.84   54.09
   6  12 -12   31.20   14.30
   6  12 -12   23.00   12.60
   6  12 -12   43.10   16.50
  -6  12  12   28.70   13.00
  -6  12  12   35.00   14.00
   6 -12  12   25.00   15.70
   6  12 -12   54.49   17.30
  -6  12 -12   32.30   14.20
   6  12  12   28.10   10.60
  -6  12 -12   29.00   13.90
   6  12  12   41.60   15.50
  -6 -12  12   27.10   15.40
   6  12  12   31.00    9.30
  -6  12 -12   24.20   14.20
   6  12  12   45.00   16.20
  -6  12 -12   63.29   17.70
  -6   0 -14  981.20   74.09
   6   0  14  914.01   81.99
  -6   0 -14  815.52   71.29
   6   0  14 1053.19   77.09
  -6   0  14  983.50   72.99
  -6   0 -14  943.91   73.89
  -6   0  14  941.31   75.69
   6   0 -14  991.80   74.59
  -6   2  14   57.19   15.30
   6   2 -14   59.29   11.90
  -6   2  14   54.99   11.20
   6  -2  14   70.99   14.10
   6   2 -14   59.89   13.50
   6  -2  14   53.39   16.60
  -6  -2 -14   54.89   13.70
   6   2 -14   67.89   13.50
   6   2 -14   71.79   14.60
  -6   2 -14   50.99   12.60
  -6   2 -14  103.99   16.90
   6   2  14   88.59   20.50
  -6  -2  14   84.69   16.60
   6   2  14   85.99   15.20
   6   2  14   63.39   15.20
  -6  -2  14   53.69   14.10
  -6   2 -14   72.19   15.70
  -6   2 -14   88.09   16.20
   6  -4  14  558.84   49.40
   6   4 -14  597.84   49.80
  -6   4  14  534.65   46.50
   6  -4  14  509.55   53.49
   6   4 -14  616.64   51.59
  -6   4  14  603.24   53.29
   6   4 -14  638.84   51.99
  -6  -4  14  506.35   52.59
   6   4  14  478.05   56.69
   6   4  14  556.44   47.40
  -6   4 -14  602.84   50.69
   6   4  14  612.64   52.99
  -6   4 -14  582.24   52.09
  -6  -4  14  576.54   51.29
  -6   4 -14  696.43   52.49
  -6   4 -14  617.44   51.79
  -6   6  14   28.70   14.00
  -6   6  14   37.40    9.00
   6   6 -14   26.40   10.10
   6   6 -14   36.00   11.30
   6   6 -14   24.00    9.40
   6  -6  14   27.30   10.90
  -6   6  14   31.60   12.60
   6   6 -14   34.50   10.50
   6  -6  14   24.40   12.80
  -6   6 -14   27.20   10.30
   6   6  14   15.90    6.50
  -6   6 -14   35.20   12.50
  -6   6 -14   20.80   11.60
  -6  -6  14   49.60   15.90
  -6   6 -14   26.20   11.30
   6   6  14   14.10    9.30
   6   6  14   67.39   24.50
  -6  -6  14   30.00   11.70
   6   8 -14  314.57   34.50
   6  -8  14  432.36   42.50
  -6   8  14  313.07   37.40
   6   8 -14  292.77   33.80
   6   8 -14  316.07   34.70
  -6   8  14  339.77   39.70
   6   8 -14  280.07   34.70
  -6   8  14  371.26   29.20
   6  -8  14  325.67   34.50
   6   8  14  383.46   38.20
  -6   8 -14  296.97   35.00
  -6   8 -14  276.87   35.80
  -6  -8  14  336.77   39.40
  -6   8 -14  335.77   36.10
   6   8  14  364.66   30.80
  -6   8 -14  378.36   38.70
   6   8  14  351.76   54.59
  -6  -8  14  363.46   37.70
  -6  10  14   81.39   20.70
   6  10 -14   88.09   19.90
   6  10 -14   73.79   18.40
   6  10 -14   90.89   22.10
  -6  10  14   66.89   10.30
  -6  10  14   74.49   18.30
   6  10 -14   71.69   19.00
   6  10  14   75.29   14.30
  -6  10 -14   64.89   19.10
   6  10  14   74.99   19.80
   6  10  14   68.49   27.20
  -6  10 -14   62.19   17.50
   6  10  14   81.49   21.10
   6  10  14   84.59   16.90
  -6 -10  14   55.19   19.10
  -6 -10  14   42.10   16.00
  -6  10 -14   78.69   20.70
  -6  10 -14   78.39   19.10
  -6   0  16   -6.70    5.60
  -6   0  16  -14.00    5.40
   6   0 -16   -3.30    4.90
   6   0 -16    1.20    5.60
   6   0  16    8.00    9.00
  -6   0 -16    0.20    6.20
   6   0 -16    2.90    5.40
   6   0  16   -9.40    5.30
   6   2 -16 1017.40   79.79
  -6   2  16 1100.19   76.69
   6  -2  16 1014.60   86.49
  -6  -2 -16 1046.80   78.79
   6   2 -16  948.71   76.99
   6  -2  16 1019.40   78.99
   6   2 -16  946.61   78.69
  -6   2  16  977.70   81.89
  -6  -2  16  860.11   79.69
  -6   2 -16  999.30   78.59
   6   2  16 1034.60   88.39
  -6   2 -16  942.41   79.39
  -6   2 -16  852.91   76.39
   6   2  16 1011.80   82.89
  -6  -2  16  956.30   77.69
   6   2  16  976.00   77.59
   6  -4  16   28.00   11.40
  -6   4  16   44.50   16.20
   6   4 -16   38.90   12.90
   6   4 -16   35.00   11.50
  -6   4  16   41.80   10.30
   6  -4  16   47.00   18.50
   6   4 -16   44.80   14.70
   6   4 -16   61.29   14.70
  -6   4 -16   58.99   16.00
  -6   4 -16   43.80   14.50
  -6  -4  16   49.70   16.50
   6   4  16   40.20   21.50
  -6   4 -16   76.19   16.30
  -6   4 -16   52.99   15.90
   6   4  16   37.90   11.30
  -6  -4  16   41.60   14.20
   6   4  16   56.59   17.80
   6   6 -16  597.24   52.09
   6   6 -16  527.95   49.30
  -6   6  16  588.34   48.40
  -6   6  16  661.63   59.49
   6  -6  16  536.25   50.79
   6   6 -16  570.34   51.89
   6   6 -16  581.04   53.39
  -6   6  16  518.65   57.69
  -6  -6  16  602.84   58.89
   6   6  16  581.24   66.59
   6   6  16  541.25   47.00
  -6   6 -16  601.64   56.29
  -6   6 -16  688.43   55.89
  -6  -6  16  600.44   54.99
   6   6  16  578.14   53.69
  -6   6 -16  543.95   56.69
  -6   6 -16  582.94   53.79
   6  -8  16   17.30   12.20
   6   8 -16    1.90    9.50
   6   8 -16   13.60   10.90
  -6   8  16   19.90    7.90
   6  -8  16   21.20   15.80
  -6   8  16   24.10   13.90
  -6   8  16    5.60   14.90
   6   8 -16   17.10   11.10
   6   8 -16   29.60   12.60
   6   8  16   23.00    8.60
  -6  -8  16   27.90   12.90
   6   8  16   20.60   12.50
  -6   8 -16   10.30   11.50
  -6  -8  16    2.40   12.30
  -6   8 -16    9.10   11.50
  -6   8 -16   14.60   11.30
   6   8  16   33.60   23.80
  -6   8 -16   38.00   15.60
  -6  10  16  281.27   45.40
   6  10 -16  277.07   41.50
   6  10 -16  248.88   39.40
   6  10 -16  268.87   42.70
   6  10 -16  269.57   34.30
   6 -10  16  280.27   44.50
  -6  10  16  283.47   24.30
  -6  10 -16  237.18   52.29
   6  10  16  235.78   36.70
  -6  10 -16  310.27   57.49
   6  10  16  298.67   31.90
   6  10  16  312.97   50.29
  -6  10 -16  232.48   37.10
  -6 -10  16  218.28   38.50
   6  10  16  264.97   50.19
   6   0 -18  587.14   49.90
   6   0  18  617.24   52.99
   6   0  18  562.94   60.69
  -6   0 -18  601.64   53.59
  -6   0  18  583.74   52.89
  -6   0  18  588.04   58.79
   6   2 -18    7.30    7.70
  -6  -2 -18    9.20    8.90
  -6   2  18   -7.60   10.40
   6  -2  18    3.60   13.10
  -6   2  18   16.70    9.70
   6  -2  18   11.00    9.90
   6   2 -18    7.70    8.80
   6   2 -18    3.10    7.70
  -6  -2  18    6.70    9.60
   6   2  18    6.50    8.50
  -6   2 -18   18.20   10.90
  -6   2 -18   11.10    9.90
   6   2  18   12.50   10.40
   6   2  18    1.30   13.90
  -6   2 -18   14.60    8.90
   6   4 -18  510.05   49.70
   6   4 -18  559.54   53.79
   6  -4  18  574.54   53.19
  -6   4  18  671.73   63.39
  -6   4  18  713.43   63.49
   6  -4  18  718.73   65.49
   6   4 -18  543.75   53.79
  -6   4  18  652.43   53.09
   6   4 -18  606.24   52.69
  -6   4 -18  523.65   68.49
   6   4  18  631.94   58.19
   6   4  18  621.84   51.29
  -6  -4  18  711.93   64.59
  -6   4 -18  582.14   56.69
   6   4  18  555.94   65.49
  -6   4 -18  590.24   58.89
   6   6 -18   64.59   18.50
   6   6 -18   40.80   16.60
   6  -6  18   60.49   16.40
   6   6 -18   82.29   19.20
   6  -6  18   48.00   20.20
   6   6 -18   47.70   14.10
  -6   6  18   34.40   19.40
  -6   6  18   63.69   20.50
  -6   6  18   60.49   12.60
   6   6  18   70.49   14.60
  -6  -6  18   81.39   30.30
   6   6  18   19.60   23.10
  -6   6 -18   53.19   17.00
  -6   6 -18   55.59   17.00
   6   6  18   51.19   17.80
  -6  -6  18   59.49   21.10
  -6   6 -18   56.79   17.50
  -6   6 -18   46.70   16.90
  -6   8  18  286.47   45.00
   6  -8  18  349.67   51.79
   6   8 -18  296.47   35.10
  -6   8  18  360.76   64.69
  -6   8  18  333.17   31.10
   6   8  18  298.47   56.89
  -6  -8  18  271.77   43.20
  -6   8 -18  304.87   63.79
  -6  -8  18  339.27   43.00
  -6   8 -18  262.17   39.80
   6   0  20  -13.20   11.90
  -6   0 -20   -6.60    6.30
   6   0 -20    3.10    6.80
   6   0  20   -2.60    8.00
  -6   0  20   -9.20   11.50
   6   0  20   -6.80    8.70
  -6   0  20    9.00   10.20
   6   2 -20  303.37   32.30
  -6   2  20  305.37   33.10
  -6   2  20  285.77   45.30
   6   2 -20  307.87   34.80
   6   2 -20  286.67   30.30
   6  -2  20  250.17   34.70
   6  -2  20  291.77   49.70
  -6  -2  20  278.87   43.80
   6   2  20  257.77   40.00
  -6   2 -20  274.67   33.70
   6   2  20  245.98   46.70
  -6  -2  20  297.57   38.20
   6   2  20  317.77   33.60
  -6   4  20   44.70   21.20
  -6   4  20   53.09   14.40
   6   4 -20   25.10   12.90
   6   4 -20   30.40   12.90
   6  -4  20   28.70   19.90
   6   4 -20   23.30   10.50
   6  -4  20   47.70   16.10
  -6   4  20   51.29   19.70
   6   4  20   58.59   20.20
   6   4  20   52.69   14.60
  -6   4 -20   57.29   18.80
   6   4  20   39.70   26.30
  -6  -4  20   55.69   17.00
  -6  -4  20   35.00   17.70
  -6   4 -20   52.39   16.30
  -6   4 -20   57.39   17.20
   6   6 -20  265.87   31.50
   6   6 -20  223.28   46.00
   6   6 -20  196.58   41.10
   6   6 -20  253.17   37.30
   6  -6  20  265.37   36.60
  -6   6  20  313.87   30.40
  -6   6  20  258.97   45.50
  -6   6  20  291.37   43.60
  -6  -6  20  331.27   47.70
   6   6  20  317.27   43.20
   6   6  20  446.06  103.99
  -6   6 -20  252.47   37.60
   6   6  20  269.37   30.40
  -6   6 -20  285.07   42.70
  -6  -6  20  249.18   36.20
  -6   6 -20  244.68   36.80
  -6   6 -20  234.08   35.70
   7  -1   1 3691.33  249.18
   7   1  -1 3785.12  247.38
   7   1  -1 3627.44  248.08
  -7  -1  -1 4620.54  318.77
   7   1   1 3410.26  247.58
  -7  -1   1 4532.75  319.17
   7   1   1 3482.25  252.57
   7   3  -1 1086.09   77.29
   7  -3   1 1065.19   75.39
   7  -3   1 1043.90   77.49
  -7  -3  -1 1247.58   83.49
  -7   3   1 1171.78   82.99
   7  -3   1 1113.99   76.49
   7  -3   1 1115.89   75.29
  -7  -3  -1 1157.88   90.79
   7   3  -1 1094.69   77.59
   7  -3   1 1133.39   75.79
  -7   3   1 1176.98   81.59
  -7   3   1 1195.28   83.09
  -7   3   1 1145.29   83.59
  -7  -3  -1 1216.18   84.49
   7  -3   1 1190.88   76.89
  -7  -3  -1 1269.47   83.99
  -7   3   1 1168.18   81.59
  -7  -3   1 1130.59   83.79
   7   3   1 1154.78   77.39
  -7  -3   1 1129.29   83.99
  -7   3  -1 1176.48   84.19
   7   3   1  921.51   83.19
  -7   3  -1 1151.58   82.99
  -7  -3   1 1118.39   83.19
   7   3   1  967.90   76.49
  -7  -3   1 1173.78   91.09
  -7  -3   1 1079.19   83.59
  -7   3  -1 1317.17   81.79
  -7   3  -1 1251.67   82.89
  -7  -5  -1 1106.19   74.29
  -7   5   1  920.21   73.19
  -7   5   1 1001.80   74.19
   7  -5   1  928.01   66.39
   7   5  -1 1052.59   68.69
   7  -5   1  916.11   65.89
   7   5  -1  819.82   68.09
  -7   5   1  947.81   71.69
   7   5  -1 1078.99   69.19
  -7   5   1 1011.10   75.29
   7  -5   1  916.41   66.79
  -7  -5   1  949.31   74.19
  -7   5  -1 1024.40   73.59
  -7   5  -1 1094.39   72.79
   7   5   1  975.40   68.09
  -7   5  -1 1102.49   74.39
  -7   5  -1 1011.20   75.69
   7   5   1  880.71   68.39
  -7   5  -1 1164.68   73.19
   7  -5  -1  978.00   65.59
   7   5   1  803.42   66.69
  -7   7   1  631.24   49.60
  -7   7   1  616.64   46.90
   7  -7   1  607.54   44.90
   7  -7   1  607.24   46.30
   7   7  -1  614.64   47.90
   7  -7   1  725.13   53.39
  -7   7   1  711.73   48.90
  -7   7   1  587.14   45.30
   7   7  -1  527.45   47.70
   7   7  -1  589.54   48.10
   7   7   1  679.73   48.00
  -7   7  -1  595.24   47.40
  -7   7  -1  619.04   49.70
   7   7   1  686.23   49.10
  -7   7  -1  625.24   48.20
   7   7   1  559.54   48.10
   7   9  -1  439.46   43.30
   7  -9   1  529.35   40.30
   7   9  -1  509.85   43.60
  -7  -9  -1  523.65   44.20
   7   9  -1  595.04   47.70
  -7   9   1  509.95   41.60
   7  -9   1  584.04   42.70
  -7   9   1  654.33   55.99
  -7   9   1  589.94   47.40
  -7   9   1  626.64   43.80
  -7   9  -1  503.45   42.30
  -7   9  -1  521.85   46.60
   7   9   1  497.65   43.10
  -7   9  -1  553.94   45.20
   7   9   1  556.84   45.20
  -7   9  -1  525.25   42.50
   7   9   1  614.04   45.90
  -7  11   1  231.18   21.40
   7  11  -1  198.78   23.70
   7  11  -1  171.58   22.20
   7  11  -1  197.18   22.40
  -7 -11  -1  167.78   23.60
  -7  11   1  219.68   25.60
  -7  11   1  172.68   18.80
   7 -11   1  225.68   21.80
   7  11  -1  229.18   26.00
  -7  11   1  223.48   23.50
  -7 -11   1  210.48   22.80
  -7  11  -1  148.39   19.10
   7  11   1  207.58   22.70
   7 -11  -1  185.18   19.20
  -7  11  -1  180.38   19.60
   7  11   1  211.88   23.80
  -7 -11   1  215.78   23.60
   7  11   1  221.98   23.90
  -7  11  -1  163.98   25.60
  -7  11  -1  239.88   23.80
   7  13  -1  363.86   37.40
   7  13  -1  284.17   32.10
   7  13  -1  337.47   35.10
  -7  13   1  347.57   36.40
  -7  13   1  309.47   34.20
  -7  13   1  283.17   29.10
  -7  13   1  297.47   32.20
   7  13  -1  313.67   33.30
  -7  13  -1  306.17   32.10
   7  13   1  380.86   38.30
  -7  13  -1  297.67   35.20
   7  13   1  278.87   31.60
   7  13   1  340.67   36.50
  -7  13  -1  308.67   29.00
  -7  13  -1  281.97   29.40
  -7 -13   1  281.17   31.70
   7  13   1  317.07   34.80
  -7  13  -1  261.77   27.80
   7  15  -1  244.78   35.30
   7  15  -1  169.78   28.80
   7  15  -1  237.28   37.10
   7  15  -1  187.58   29.50
  -7  15   1  287.87   32.00
   7  15   1  271.27   41.20
  -7  15  -1  196.78   37.50
   7  15   1  224.28   28.10
   7  15   1  309.37   36.40
   7  15   1  215.78   31.30
  -7  15  -1  225.98   32.30
  -7  -1  -3 1430.46  101.29
   7  -1   3 1403.26   95.39
   7  -1   3 1389.36   93.59
  -7   1   3 1368.76   97.59
  -7  -1  -3 1461.75   99.19
   7   1  -3 1232.48   92.79
  -7  -1  -3 1436.16   98.39
   7   1  -3 1340.07   92.19
   7  -1   3 1486.15   93.39
  -7   1   3 1382.26   97.19
  -7   1  -3 1335.07   98.89
   7  -1  -3 1284.57   91.59
   7   1   3 1251.37   97.09
  -7   1  -3 1431.06   98.49
   7   1   3 1341.67   93.19
  -7   1  -3 1421.46   99.69
   7   1   3 1327.97   93.59
   7  -1  -3 1266.47   91.49
   7  -3   3 1217.88   96.79
   7  -3   3 1352.26   97.49
   7   3  -3 1235.98   96.29
   7  -3   3 1499.15   94.59
   7  -3   3 1387.46   96.19
   7   3  -3 1358.86   96.59
  -7  -3  -3 1542.15  103.39
   7  -3   3 1414.06   96.09
   7   3  -3 1353.36   97.19
  -7  -3  -3 1555.94  105.19
  -7  -3  -3 1370.96  108.39
  -7  -3   3 1359.06  103.89
   7   3   3 1457.45   96.69
  -7   3  -3 1440.46  103.99
  -7   3  -3 1636.54  104.09
  -7   3  -3 1410.86  103.59
  -7   3  -3 1481.65  103.29
  -7  -3   3 1484.85  104.19
  -7  -3   3 1408.96  103.59
   7   3   3 1365.76   97.49
   7   5  -3  761.22   58.49
   7   5  -3  844.82   58.99
   7   5  -3  673.23   57.89
   7  -5   3  853.91   55.99
   7  -5   3  802.92   58.29
   7  -5   3  825.42   56.79
  -7   5   3  903.91   61.59
  -7   5   3  885.91   61.39
   7   5  -3  765.62   58.89
  -7   5  -3  799.02   61.09
  -7   5  -3  738.13   58.59
  -7   5  -3  805.92   61.49
  -7  -5   3  898.61   62.99
   7   5   3  719.73   58.69
  -7   5  -3  826.22   62.29
   7   5   3  789.82   58.89
   7   5   3  713.03   56.89
  -7   5  -3  811.32   61.09
   7   5   3  849.22   58.19
   7   5   3  844.62   68.69
  -7   5  -3  853.61   60.99
  -7   7   3  606.54   43.30
   7   7  -3  513.45   45.50
   7  -7   3  596.34   42.40
   7  -7   3  600.44   42.90
   7  -7   3  609.44   41.80
   7   7  -3  520.35   44.50
   7   7  -3  497.35   44.10
   7  -7   3  581.34   44.30
  -7  -7   3  675.33   46.20
  -7   7  -3  600.64   42.60
   7   7   3  616.84   45.50
  -7   7  -3  465.75   44.00
   7   7   3  524.45   45.10
  -7  -7   3  599.14   45.20
   7   7   3  511.15   42.30
  -7   7  -3  515.45   42.90
  -7   7  -3  491.05   40.50
   7   7   3  600.94   44.10
  -7   7  -3  483.75   42.70
  -7   9   3  156.08   15.00
  -7   9   3  202.48   18.70
   7  -9   3  149.19   15.70
  -7   9   3  178.48   23.90
   7   9  -3  158.78   22.90
   7   9  -3  170.78   20.80
   7   9  -3  159.08   18.80
   7  -9   3  139.79   19.00
   7  -9   3  158.38   13.20
   7   9  -3  170.08   20.50
  -7   9   3  149.39   18.70
  -7  -9   3  191.38   20.70
   7  -9  -3  150.38   13.40
   7   9   3  168.78   17.70
   7   9   3  164.78   19.40
  -7  -9   3  170.28   20.10
  -7   9  -3  200.98   21.60
  -7   9  -3  129.89   16.70
  -7   9  -3  193.98   18.90
  -7   9  -3  161.58   18.80
  -7   9  -3  133.19   15.60
   7   9   3  161.08   19.00
   7  11  -3  357.26   35.40
   7  11  -3  331.57   36.30
  -7  11   3  385.06   37.00
  -7  11   3  397.16   35.10
   7  11  -3  390.76   35.10
   7  11  -3  416.06   35.90
  -7  11   3  293.07   29.20
   7 -11   3  323.17   33.60
  -7  11   3  367.86   32.80
   7  11   3  392.56   36.50
   7  11   3  380.56   34.30
  -7  11  -3  369.46   30.70
   7  11   3  390.36   36.10
  -7  11  -3  348.57   36.20
  -7 -11   3  371.16   35.60
  -7  11  -3  371.86   34.50
  -7  13   3  105.19   17.00
  -7  13   3  158.48   27.30
  -7  13   3  153.88   21.90
   7  13  -3  170.68   28.60
   7  13  -3  152.78   24.50
  -7  13   3  139.29   22.60
   7  13  -3  165.58   24.40
   7  13  -3  200.48   26.50
   7  13   3  157.08   25.00
  -7  13  -3  161.78   27.10
  -7  13  -3  199.08   22.20
  -7  13  -3  163.58   25.10
  -7 -13   3  121.49   22.60
  -7  13  -3  163.98   18.10
   7  13   3  131.49   21.10
   7  13   3  169.58   25.00
   7  15  -3   85.89   21.80
  -7  15   3   42.10   13.70
   7  15  -3   61.99   18.20
   7  15  -3   79.19   18.10
  -7  15   3   62.99   27.40
  -7  15   3   52.99   16.40
   7  15  -3   52.69   15.10
  -7  15  -3   76.09   18.40
  -7  15  -3   88.89   21.80
   7  15   3   36.80   13.40
  -7  15  -3   54.79   15.50
   7  15   3   60.99   17.10
  -7  15  -3  100.19   19.40
   7  15   3   54.19   19.50
   7  15   3   61.79   18.50
  -7   1   5 1327.77   91.99
   7  -1   5 1203.28   85.29
   7  -1   5 1215.28   85.39
   7  -1   5 1077.29   87.09
   7   1  -5 1339.17   85.39
  -7   1   5 1250.17   90.49
  -7   1   5 1353.06   91.29
  -7   1   5 1309.07   91.49
   7  -1   5 1157.68   85.69
   7  -1   5 1267.67   85.89
   7   1  -5 1216.58   85.49
   7   1   5 1100.79   85.79
  -7  -1   5 1284.87   91.99
   7   1   5 1304.87   86.39
  -7  -1   5 1317.27   90.99
   7   1   5 1184.78   85.39
   7   1   5 1164.88   84.99
  -7  -1   5 1289.17   92.69
   7   1   5 1147.99   85.89
  -7   3   5 2540.45  172.18
  -7   3   5 2291.27  170.88
   7  -3   5 2423.56  158.08
   7  -3   5 2171.78  156.08
  -7   3   5 2509.85  171.28
   7   3  -5 1993.20  157.58
  -7   3   5 2475.65  171.28
   7   3  -5 2135.89  158.18
   7  -3   5 2424.86  159.88
   7   3  -5 2420.36  158.78
  -7   3  -5 2538.65  173.68
  -7   3  -5 2735.53  174.18
  -7  -3   5 2474.55  175.08
  -7   3  -5 2488.85  174.68
  -7  -3   5 2161.18  174.38
   7   3   5 2116.89  164.18
   7  -3  -5 2357.36  155.58
  -7   3  -5 2669.13  174.58
  -7   3  -5 2472.15  174.38
   7  -5   5  568.04   45.20
  -7   5   5  623.74   42.50
   7   5  -5  500.25   44.00
   7  -5   5  568.24   43.70
  -7   5   5  644.54   47.70
   7   5  -5  606.74   45.10
   7   5  -5  601.94   44.90
   7   5  -5  664.53   45.20
   7  -5   5  649.24   43.00
   7   5   5  524.95   44.80
  -7   5  -5  590.04   46.80
  -7   5  -5  542.15   47.10
  -7   5  -5  590.64   46.80
   7   5   5  585.04   54.49
  -7  -5   5  588.44   47.80
  -7   5  -5  554.94   45.90
  -7   5  -5  609.34   46.10
  -7  -5   5  699.73   48.80
   7   5   5  494.75   42.50
   7   5   5  565.54   43.60
   7  -7   5  425.16   34.10
   7   7  -5  489.15   37.10
   7   7  -5  398.96   35.90
  -7   7   5  502.55   38.30
   7   7  -5  495.15   37.40
  -7   7   5  442.56   33.10
  -7   7   5  453.05   38.00
   7  -7   5  419.96   36.80
   7   7  -5  469.95   37.90
  -7   7   5  428.86   32.40
  -7   7  -5  467.65   37.60
   7   7   5  410.66   34.80
  -7  -7   5  452.55   39.20
   7   7   5  419.86   37.20
  -7   7  -5  434.06   38.00
  -7   7  -5  426.36   36.60
  -7   7  -5  501.85   38.10
  -7  -7   5  448.26   39.10
   7   7   5  428.26   47.30
   7   7   5  425.86   37.10
   7   7   5  386.56   33.70
  -7   7  -5  422.96   38.50
   7   9  -5  585.44   48.40
  -7   9   5  566.74   43.40
  -7   9   5  637.34   49.20
  -7   9   5  610.14   48.10
   7  -9   5  559.44   46.70
   7   9  -5  512.25   45.90
   7  -9   5  577.94   44.40
   7   9  -5  629.54   47.30
   7   9  -5  517.65   45.30
   7   9   5  586.74   45.10
  -7  -9   5  592.14   50.19
  -7   9  -5  652.13   45.40
  -7   9  -5  510.55   48.80
  -7  -9   5  583.24   49.50
  -7   9  -5  657.73   48.10
   7   9   5  527.35   42.70
  -7   9  -5  538.75   47.80
  -7   9  -5  495.65   46.90
   7   9   5  518.65   46.50
   7   9   5  515.65   46.70
   7  11  -5  367.66   37.40
   7  11  -5  488.45   39.80
  -7  11   5  422.26   40.30
  -7  11   5  384.26   32.70
  -7  11   5  466.75   38.20
   7 -11   5  408.06   38.50
   7  11  -5  433.86   40.70
  -7  11   5  446.76   38.90
   7  11  -5  445.16   37.80
   7  11   5  398.16   38.50
  -7  11  -5  416.46   38.00
  -7  11  -5  402.76   39.80
  -7 -11   5  336.97   37.20
  -7 -11   5  340.77   38.20
  -7  11  -5  398.26   34.00
   7  11   5  383.66   38.70
   7  11   5  344.87   35.30
  -7  11  -5  414.56   38.40
  -7  11  -5  438.96   37.50
   7  13  -5  244.78   32.00
   7  13  -5  272.97   30.40
  -7  13   5  242.08   27.40
  -7  13   5  242.38   31.20
   7  13  -5  202.48   26.20
   7  13  -5  272.97   29.80
  -7  13   5  237.08   32.80
   7  13   5  239.48   26.80
  -7  13  -5  278.67   31.90
  -7  13  -5  182.38   26.50
  -7 -13   5  253.37   34.90
   7  13   5  262.47   30.20
  -7  13  -5  257.17   29.70
  -7  13  -5  272.37   28.40
  -7  13  -5  267.87   24.60
   7  13   5  249.48   30.70
   7   1  -7 2661.83  173.68
  -7  -1  -7 2448.06  160.68
   7   1  -7 2386.46  174.78
   7  -1   7 2497.95  176.58
   7   1  -7 2654.13  174.88
   7   1  -7 2360.56  174.88
  -7   1   7 2433.46  157.18
  -7   1   7 2030.30  158.18
   7  -1   7 2201.98  177.28
  -7   1  -7 2127.59  158.88
   7   1   7 2318.37  175.88
  -7   1  -7 2277.57  159.98
  -7  -1   7 2204.78  159.68
  -7  -1   7 2488.55  157.58
   7  -1  -7 2743.13  173.28
   7  -1  -7 2681.73  173.28
  -7   1  -7 2320.87  159.28
  -7  -1   7 1997.70  159.38
   7  -1  -7 2527.25  173.58
   7   1   7 2342.37  174.38
  -7   3   7 1190.18   85.19
  -7   3   7 1318.57   84.99
   7  -3   7 1103.09   76.89
   7   3  -7 1050.29   77.79
  -7   3   7 1313.07   85.29
   7   3  -7  917.41   78.09
  -7   3   7 1119.39   85.59
  -7   3  -7 1055.49   87.39
   7   3   7 1152.58   77.89
  -7  -3   7 1376.36   89.39
  -7   3  -7 1109.39   87.19
  -7  -3   7 1114.99   88.29
  -7   3  -7 1234.08   87.29
   7   3   7 1099.39   80.19
   7   3   7 1211.78   85.99
   7   5  -7 1502.15  121.09
   7  -5   7 1755.12  118.29
  -7   5   7 1825.72  134.59
   7   5  -7 1492.75  120.39
   7   5  -7 1792.12  121.09
  -7   5   7 2023.20  137.39
   7  -5   7 1819.82  120.59
   7   5  -7 1771.22  120.89
   7  -5   7 1791.52  122.79
  -7   5   7 2015.50  130.99
  -7   5  -7 1604.34  133.69
  -7  -5   7 2023.30  137.29
  -7   5  -7 1996.40  136.09
   7   5   7 1524.25  118.39
  -7  -5   7 1968.40  136.69
  -7   5  -7 1630.34  134.89
   7   7  -7  686.43   57.89
   7  -7   7  742.63   56.79
   7   7  -7  798.72   59.89
   7   7  -7  660.33   57.09
  -7   7   7  791.82   63.69
   7   7  -7  751.62   57.69
  -7   7   7  823.82   57.49
   7  -7   7  734.73   58.89
   7   7  -7  657.73   57.49
  -7   7  -7  799.62   65.19
  -7  -7   7  853.81   65.39
   7   7   7  786.12   71.19
  -7   7  -7  786.62   62.59
   7   7   7  820.72   59.69
  -7   7  -7  802.82   63.49
  -7  -7   7  811.72   64.69
   7   7   7  657.63   54.39
   7   7   7  816.12   56.69
   7   9  -7  433.46   39.10
  -7   9   7  482.55   39.50
   7   9  -7  371.86   38.80
   7  -9   7  483.55   40.80
  -7   9   7  524.95   40.60
   7   9  -7  472.65   39.20
   7   9  -7  375.16   37.60
   7   9  -7  413.86   39.80
  -7   9   7  440.16   33.40
   7  -9   7  439.86   37.30
  -7  -9   7  476.65   43.30
   7   9   7  420.66   35.10
  -7   9  -7  342.47   36.50
   7   9   7  478.95   40.60
  -7   9  -7  404.76   37.90
  -7   9  -7  398.16   39.10
  -7  -9   7  475.15   41.40
   7   9   7  427.06   37.00
   7   9   7  481.15   40.80
  -7   9  -7  376.96   37.60
  -7  11   7  162.88   16.60
   7  11  -7  173.78   26.30
  -7  11   7  178.68   24.80
   7  11  -7  155.58   26.00
   7 -11   7  142.99   24.50
  -7  11   7  188.18   22.10
   7  11  -7  217.28   23.50
   7  11  -7  150.78   23.80
   7  11  -7  112.09   29.80
  -7  11  -7  139.99   33.90
  -7 -11   7  184.08   28.30
   7  11   7  196.18   26.40
   7  11   7  155.38   20.00
  -7  11  -7  157.58   23.40
  -7  11  -7  186.58   22.00
  -7  11  -7  121.99   21.50
  -7 -11   7  182.98   26.90
   7  13  -7  219.58   26.80
   7  13  -7  183.08   28.60
  -7  13   7  190.78   28.30
  -7  13   7  154.28   25.40
  -7  13   7  190.08   29.40
   7  13  -7  191.48   29.00
   7  13  -7  186.08   30.90
   7  13  -7  146.79   27.30
  -7  13  -7  221.08   29.70
  -7  13  -7  185.38   26.80
   7  13   7  155.58   23.70
  -7  13  -7  179.48   27.60
  -7 -13   7  144.09   27.60
   7  13   7  178.08   27.40
  -7  13  -7  196.38   31.90
   7  13   7  178.68   29.20
  -7   1   9  227.18   22.70
  -7  -1  -9  336.27   26.10
   7   1  -9  401.16   30.00
   7   1  -9  360.46   29.30
  -7   1   9  250.27   21.60
  -7   1   9  269.47   24.70
   7   1  -9  378.16   28.90
   7   1  -9  368.46   27.90
   7  -1  -9  347.77   27.80
   7   1   9  274.47   27.90
  -7  -1   9  280.07   25.00
  -7  -1   9  236.88   21.60
   7  -1  -9  323.57   27.00
  -7   1  -9  317.97   24.70
  -7  -1   9  219.38   23.90
  -7   1  -9  324.77   25.90
   7   1   9  264.77   31.20
   7   3  -9  318.97   26.00
  -7   3   9  250.37   23.60
   7   3  -9  341.87   26.90
   7   3  -9  347.77   26.70
   7  -3   9  232.28   26.90
   7  -3   9  234.48   24.70
   7   3   9  266.87   30.30
   7   3   9  239.68   23.70
  -7   3  -9  353.26   28.30
  -7   5   9  188.38   22.90
   7   5  -9  182.78   20.80
  -7   5   9  204.78   22.00
   7  -5   9  148.69   22.40
  -7   5   9  204.98   18.00
   7   5  -9  201.48   22.20
   7   5  -9  190.48   19.90
   7   5  -9  227.88   20.80
   7   5   9  177.98   17.80
  -7   5  -9  190.08   21.50
  -7  -5   9  196.18   22.90
  -7  -5   9  205.28   23.20
   7   5   9  181.68   21.10
  -7   5  -9  244.38   23.80
  -7   5  -9  227.28   23.10
  -7   5  -9  253.07   23.20
   7   5   9  213.58   33.30
  -7   7   9  433.66   40.20
   7   7  -9  446.66   40.30
  -7   7   9  500.85   43.30
  -7   7   9  499.35   35.70
   7   7  -9  369.46   37.70
   7  -7   9  466.35   38.70
   7  -7   9  493.25   41.90
   7   7  -9  486.65   41.90
   7   7  -9  414.06   39.30
   7   7  -9  445.36   39.20
  -7   7  -9  438.86   42.10
  -7   7  -9  446.56   41.00
   7   7   9  471.35   40.80
   7   7   9  460.85   36.20
  -7   7  -9  491.45   41.40
  -7  -7   9  522.45   43.40
   7   7   9  427.76   50.69
   7  -9   9  307.27   31.80
  -7   9   9  353.86   35.60
   7  -9   9  302.37   34.50
  -7   9   9  360.76   35.90
   7   9  -9  337.67   33.10
   7   9  -9  351.86   32.50
   7   9  -9  398.46   36.30
   7   9  -9  394.46   34.90
  -7   9   9  343.07   27.70
  -7   9   9  365.56   31.40
   7   9  -9  321.67   33.80
  -7  -9   9  421.86   38.90
   7   9   9  362.06   35.40
  -7   9  -9  386.36   37.10
  -7   9  -9  346.67   34.60
  -7   9  -9  388.76   36.70
   7   9   9  300.47   33.40
  -7  -9   9  341.77   36.10
   7   9   9  339.07   49.30
   7   9   9  356.06   31.90
  -7   9  -9  390.46   35.70
   7   9   9  332.77   29.70
   7  11  -9  150.48   23.70
   7  11  -9  108.79   18.80
   7  11  -9  127.59   23.60
   7 -11   9  110.59   22.10
   7  11  -9  140.19   23.60
   7  11  -9  116.79   21.20
  -7  11   9  107.29   20.70
  -7  11  -9  132.09   25.00
  -7 -11   9  103.79   26.20
  -7  11  -9  158.98   24.80
   7  11   9  118.69   22.20
  -7  11  -9  179.48   24.30
   7  11   9   97.09   17.30
   7  11   9  118.49   16.20
  -7 -11   9  124.79   23.50
   7  11   9  118.69   21.20
  -7  11  -9  157.98   24.70
   7  13  -9  134.89   24.90
  -7  13   9  177.28   28.50
   7  13  -9  164.58   24.50
   7  13  -9  133.49   25.60
   7  13  -9  184.88   30.10
  -7  13   9  132.69   23.60
  -7  13   9  134.59   24.50
   7  13  -9  176.28   29.20
   7  13   9  155.98   27.80
  -7  13  -9  146.49   27.70
   7  13   9  159.08   26.70
   7  13   9  142.09   23.30
  -7 -13   9  121.79   25.40
  -7  13  -9  185.48   26.80
  -7  13  -9   90.19   21.40
  -7  13  -9  158.78   26.40
   7   1 -11 1058.39   77.59
   7   1 -11 1070.19   76.79
   7  -1  11  931.31   82.09
  -7   1  11 1062.69   76.99
   7   1 -11 1042.20   78.59
   7   1 -11 1069.39   79.09
   7  -1  11 1051.29   78.59
  -7   1  11  924.11   73.99
  -7   1 -11  970.60   76.39
   7   1  11 1023.10   77.89
  -7  -1  11  895.01   76.19
   7  -1 -11 1054.99   77.19
   7  -1 -11 1114.49   76.59
   7  -1 -11 1124.69   76.89
  -7   1 -11 1048.60   76.49
  -7  -1  11 1096.39   76.39
   7   1  11  870.81   81.99
   7  -3  11 1251.97  103.89
   7   3 -11 1332.57  100.79
   7  -3  11 1328.47  100.59
   7   3 -11 1523.85  102.99
  -7   3  11 1452.35  105.69
  -7  -3 -11 1544.95  106.69
   7   3 -11 1320.57  106.29
   7   3 -11 1498.95  100.09
  -7   3 -11 1427.66  105.69
  -7   3 -11 1210.58  107.59
  -7  -3  11 1358.36  105.49
  -7   3 -11 1536.45  108.69
   7   3  11 1270.87  105.89
   7   3  11 1323.47  101.39
   7   5 -11  759.02   66.09
   7   5 -11  795.42   67.29
   7   5 -11  866.51   67.49
  -7   5  11 1020.70   72.19
  -7   5  11  953.10   79.09
   7  -5  11  899.41   70.69
  -7   5  11  965.30   77.09
   7   5 -11  939.21   66.99
   7  -5  11  978.60   67.79
  -7   5 -11 1023.10   78.09
  -7   5 -11 1053.99   76.89
   7   5  11  795.72   68.09
   7   5  11  810.12   64.19
  -7  -5  11  948.61   77.39
  -7   5 -11 1002.00   77.89
  -7  -5  11  964.70   78.49
  -7   5 -11  930.31   76.09
   7   5  11  946.21   78.69
  -7   7  11  782.32   59.19
   7   7 -11  693.43   60.49
   7   7 -11  752.22   62.19
   7   7 -11  822.12   61.39
   7   7 -11  715.23   60.79
   7  -7  11  765.72   60.59
  -7   7  11  787.12   67.49
   7  -7  11  729.23   63.79
  -7   7  11  790.82   67.29
  -7  -7  11  808.72   67.09
   7   7  11  746.63   57.19
  -7  -7  11  906.01   69.59
   7   7  11  743.13   74.89
  -7   7 -11  769.82   65.09
  -7   7 -11  814.32   66.99
   7   7  11  744.53   62.49
  -7   7 -11  851.81   67.39
  -7   9  11  451.05   40.90
   7  -9  11  363.16   37.00
  -7   9  11  437.96   32.00
   7  -9  11  382.06   41.20
   7   9 -11  352.86   39.30
  -7   9  11  419.66   41.40
   7   9 -11  346.77   37.70
   7   9 -11  412.36   39.20
   7   9 -11  396.76   38.60
  -7   9 -11  400.46   40.80
  -7   9 -11  439.86   40.50
   7   9  11  422.36   36.60
   7   9  11  464.15   42.10
   7   9  11  410.86   34.30
  -7  -9  11  396.56   41.80
  -7  -9  11  327.17   39.10
  -7   9 -11  424.26   40.40
   7   9  11  441.36   58.59
  -7   9 -11  361.56   40.60
   7 -11  11  356.26   39.50
   7  11 -11  321.47   35.50
  -7  11  11  360.06   38.40
  -7  11  11  327.57   37.60
   7  11 -11  307.57   36.40
   7  11 -11  328.77   35.80
   7  11 -11  358.66   37.50
  -7  11 -11  340.97   40.00
   7  11  11  304.07   36.40
   7  11  11  315.97   29.80
   7  11  11  302.37   31.90
  -7  11 -11  372.66   38.70
   7  11  11  344.87   37.50
  -7 -11  11  363.46   41.30
  -7  11 -11  349.67   37.90
  -7  11 -11  432.36   41.20
  -7  13  11   55.79   17.10
   7  13 -11   98.69   22.90
  -7  13  11   77.29   19.10
  -7  13  11   61.19   18.80
   7  13 -11   72.59   19.90
   7  13  11   71.49   20.40
  -7  13 -11   71.99   19.30
  -7  13 -11   66.49   17.90
  -7 -13  11   71.19   20.90
  -7  13 -11   74.79   22.30
   7   1 -13   62.99   15.10
   7   1 -13   75.39   14.60
  -7   1  13   64.59   11.60
   7  -1  13   75.59   17.80
   7   1 -13   90.69   13.70
   7   1 -13   78.09   15.00
   7  -1  13  101.59   16.00
  -7   1  13   92.29   17.50
  -7   1 -13   79.39   14.10
   7  -1 -13   76.69   13.10
   7  -1 -13   73.89   12.00
   7   1  13  109.19   15.90
   7  -1 -13   76.59   11.70
  -7  -1  13   53.29   13.10
   7   1  13   77.39   17.20
  -7   1 -13   69.59   14.50
  -7   1 -13   60.89   14.40
  -7  -1  13   95.99   15.40
   7   3 -13  262.37   27.10
  -7   3  13  217.88   22.40
   7  -3  13  297.37   37.30
   7   3 -13  242.58   25.80
   7   3 -13  226.18   26.50
  -7  -3 -13  220.48   25.70
  -7   3  13  301.27   29.10
   7  -3  13  267.77   26.60
   7   3 -13  219.88   24.10
  -7  -3  13  236.28   27.30
   7   3  13  301.27   26.10
   7   3  13  295.07   30.00
  -7   3 -13  220.08   25.50
  -7   3 -13  295.97   26.90
  -7   3 -13  226.78   25.90
  -7   3 -13  230.58   24.70
  -7  -3  13  276.47   27.60
   7   3  13  276.77   38.00
  -7   5  13  365.56   37.40
   7   5 -13  303.27   33.00
   7   5 -13  350.66   33.50
  -7   5  13  400.86   37.00
   7   5 -13  315.27   33.70
  -7   5  13  373.46   30.30
   7  -5  13  337.97   33.10
   7  -5  13  409.86   39.60
   7   5  13  408.26   53.09
  -7   5 -13  299.47   33.90
   7   5  13  405.86   36.80
   7   5  13  342.57   30.90
  -7   5 -13  311.57   33.50
  -7   5 -13  344.27   35.00
  -7   5 -13  330.97   33.30
  -7  -5  13  390.06   38.00
  -7  -5  13  395.66   36.40
  -7   7  13  258.97   30.90
   7   7 -13  211.18   26.60
   7  -7  13  321.17   33.30
   7   7 -13  251.97   27.50
   7  -7  13  237.08   26.90
  -7   7  13  284.67   23.30
  -7   7  13  297.77   37.10
   7   7 -13  231.18   26.60
   7   7 -13  215.48   26.00
  -7   7 -13  270.77   30.70
  -7   7 -13  262.17   30.80
  -7  -7  13  242.48   34.00
   7   7  13  288.47   46.60
   7   7  13  217.48   27.20
  -7   7 -13  223.78   28.50
   7   7  13  273.47   24.10
  -7   7 -13  221.68   28.30
  -7  -7  13  247.68   36.00
  -7   9  13  248.38   22.30
   7  -9  13  227.08   34.70
   7   9 -13  250.67   29.40
  -7   9  13  275.07   32.50
   7  -9  13  247.98   28.60
   7   9 -13  222.08   28.40
   7   9 -13  251.17   30.30
   7   9 -13  257.07   30.20
   7   9  13  271.57   31.80
  -7  -9  13  242.18   35.40
   7   9  13  231.28   26.40
  -7   9 -13  245.98   30.00
   7   9  13  153.28   40.50
  -7   9 -13  338.77   35.10
   7   9  13  298.27   25.70
  -7  -9  13  218.38   35.50
  -7   9 -13  239.18   34.70
  -7   9 -13  220.88   31.80
  -7  11  13  261.77   36.10
  -7  11  13  281.97   32.90
   7  11 -13  273.47   37.50
   7 -11  13  254.57   39.10
   7  11 -13  209.58   32.70
  -7  11  13  245.78   19.80
   7  11 -13  238.48   32.50
   7  11 -13  233.68   35.30
  -7  11 -13  200.58   31.30
  -7  11 -13  224.58   32.90
   7  11  13  285.47   38.40
   7  11  13  262.27   28.90
   7  11  13  267.87   37.40
  -7  11 -13  186.28   32.80
   7  11  13  257.27   25.90
  -7  11 -13  253.57   37.10
  -7 -11  13  197.68   34.60
   7   1 -15  656.23   51.29
  -7   1  15  524.55   54.89
  -7  -1 -15  762.62   55.69
  -7   1  15  624.64   52.39
   7  -1  15  609.04   59.39
   7  -1  15  586.54   52.69
   7   1 -15  667.63   53.69
   7   1 -15  704.63   52.49
  -7   1 -15  643.64   55.49
   7  -1 -15  639.34   50.69
   7   1  15  628.34   52.69
  -7   1 -15  664.73   54.69
  -7  -1  15  582.84   55.39
   7   1  15  598.24   59.49
   7   1  15  576.74   55.39
  -7  -1  15  599.54   53.19
  -7   1 -15  629.24   53.29
   7  -3  15  503.55   44.10
  -7  -3 -15  500.35   44.50
   7   3 -15  462.55   44.30
   7   3 -15  480.55   41.80
   7  -3  15  454.75   49.80
  -7   3  15  469.05   40.50
   7   3 -15  486.55   44.80
   7   3 -15  519.65   43.80
  -7   3  15  499.75   46.90
  -7  -3  15  408.26   44.90
   7   3  15  471.05   42.20
  -7  -3  15  499.25   44.90
  -7   3 -15  476.35   43.60
   7   3  15  516.95   54.09
  -7   3 -15  529.05   46.50
  -7   3 -15  490.35   43.90
   7   3  15  512.05   47.00
  -7   3 -15  460.35   44.00
   7   5 -15  474.45   43.70
   7  -5  15  467.85   49.40
   7   5 -15  510.45   44.60
  -7   5  15  500.15   47.70
  -7   5  15  456.35   47.10
   7   5 -15  494.25   42.30
  -7   5  15  445.16   39.30
   7  -5  15  379.06   41.70
   7   5 -15  483.05   45.30
   7   5  15  480.75   55.89
  -7   5 -15  490.45   45.30
  -7   5 -15  447.66   45.10
   7   5  15  430.66   45.10
   7   5  15  489.85   41.00
  -7   5 -15  496.05   44.30
  -7   5 -15  520.85   45.40
  -7  -5  15  439.26   46.80
  -7  -5  15  468.95   45.30
   7  -7  15  285.17   42.60
   7   7 -15  405.46   37.00
   7   7 -15  340.27   34.50
   7   7 -15  261.97   32.70
  -7   7  15  305.07   41.60
  -7   7  15  319.17   37.10
  -7   7  15  292.67   27.90
   7   7 -15  388.06   37.80
  -7   7 -15  340.07   57.09
  -7  -7  15  282.67   44.90
   7   7  15  303.07   35.50
  -7   7 -15  314.47   34.90
  -7   7 -15  357.66   35.30
   7   7  15  295.57   29.80
  -7  -7  15  298.17   35.20
  -7   7 -15  358.36   37.60
   7  -9  15  220.58   39.60
   7   9 -15  326.57   35.40
  -7   9  15  261.87   30.20
   7   9 -15  319.97   36.80
  -7   9  15  315.27   36.40
   7   9 -15  266.67   33.10
   7   9 -15  373.66   37.40
  -7   9  15  254.77   24.40
  -7  -9  15  347.87   46.10
   7   9  15  254.97   50.39
   7   9  15  326.57   29.90
  -7   9 -15  285.87   33.30
  -7  -9  15  291.07   37.10
   7   9  15  234.68   29.80
   7   9  15  347.77   38.10
  -7   9 -15  272.47   33.70
  -7   9 -15  283.87   35.30
  -7   9 -15  231.08   36.60
   7  11 -15   45.20   17.90
  -7  11  15   79.39   22.10
   7  11 -15   50.09   17.90
   7 -11  15   45.10   20.70
   7  11 -15   38.20   16.50
  -7  11  15   62.39    9.00
   7  11 -15   51.79   17.00
  -7  11 -15   17.00   20.60
   7  11  15   72.59   14.10
   7  11  15   78.09   21.60
   7  11  15   57.69   15.20
  -7 -11  15   69.49   22.40
   7  11  15   59.89   19.90
  -7  11 -15   54.89   18.20
  -7  11 -15   39.10   16.90
  -7  11 -15   71.39   19.80
  -7  -1 -17  330.07   37.60
   7  -1  17  394.46   37.50
   7  -1  17  350.06   52.99
  -7   1  17  453.55   45.00
   7   1 -17  414.26   36.10
  -7   1  17  400.76   38.20
   7   1 -17  309.87   35.20
   7   1  17  389.86   40.80
   7   1  17  427.76   70.29
  -7  -1  17  433.66   48.00
  -7  -1  17  476.55   40.70
  -7   1 -17  385.36   39.50
   7   1  17  375.36   36.70
  -7   1 -17  330.47   36.90
  -7   1 -17  416.16   39.80
   7  -1 -17  372.06   33.80
   7   3 -17  196.28   23.60
   7   3 -17  195.88   28.30
   7  -3  17  199.88   52.39
  -7   3  17  162.98   22.10
   7   3 -17  148.79   25.30
   7  -3  17  196.08   26.70
  -7   3  17  202.98   32.10
   7   3 -17  153.18   23.00
   7   3  17  199.88   38.60
  -7   3 -17  135.29   31.30
  -7  -3  17  160.68   25.90
  -7   3 -17  198.78   27.80
  -7   3 -17  176.48   32.90
  -7  -3  17  183.28   30.20
   7   5 -17  264.47   31.90
  -7   5  17  234.58   36.50
   7   5 -17  297.87   33.70
   7   5 -17  247.58   30.40
  -7   5  17  265.27   26.10
   7  -5  17  232.28   40.10
   7  -5  17  259.37   33.30
   7   5 -17  259.17   29.00
  -7   5  17  183.18   33.10
  -7   5 -17  323.17   32.60
  -7  -5  17  276.77   36.20
  -7  -5  17  242.38   37.50
   7   5  17  278.07   34.10
  -7   5 -17  274.07   31.80
   7   5  17  254.87   47.70
   7   5  17  277.57   28.80
  -7   5 -17  245.28   31.90
  -7   7  17  365.76   32.80
   7  -7  17  316.87   48.00
   7   7 -17  364.06   40.20
  -7   7  17  368.06   43.50
   7   7 -17  329.87   36.10
   7  -7  17  374.26   38.90
   7   7 -17  346.27   38.10
   7   7 -17  377.16   39.80
   7   7  17  297.97   55.19
  -7  -7  17  350.86   44.30
  -7   7 -17  380.26   41.10
  -7   7 -17  368.76   40.00
   7   7  17  372.86   40.90
  -7  -7  17  290.17   45.20
  -7   7 -17  369.26   40.00
  -7   7 -17  391.36   42.70
   7   7  17  346.47   33.80
  -7   9  17  157.98   17.90
  -7   9  17  127.89   31.00
   7   9 -17  145.69   26.20
   7  -9  17  142.59   32.80
   7   9 -17  161.28   40.30
   7   9 -17  159.28   45.70
   7   9 -17  263.27   57.39
   7   9  17  122.29   36.20
  -7   9 -17  136.59   44.10
  -7   9 -17  130.89   27.20
  -7  -9  17  154.18   29.50
  -7  -9  17  190.88   34.70
   7   9  17  172.78   25.80
   7   9  17  126.59   27.10
   7   9  17  204.78   46.40
  -7   9 -17  176.38   41.10
  -7   1  19  380.36   38.10
  -7  -1 -19  308.77   52.89
   7   1 -19  312.27   32.30
  -7   1  19  337.57   47.30
   7  -1  19  325.97   34.90
   7  -1  19  370.86   52.69
   7   1 -19  291.57   33.60
   7   1 -19  297.47   31.00
   7   1  19  353.76   35.50
   7   1  19  373.56   39.90
  -7  -1  19  463.75   47.30
  -7  -1  19  336.67   37.90
   7   1  19  308.77   48.20
  -7   3  19  328.17   34.40
   7   3 -19  374.46   37.90
   7  -3  19  264.87   40.80
   7   3 -19  357.06   35.70
   7   3 -19  296.57   32.20
   7  -3  19  292.97   48.70
  -7   3  19  379.06   49.70
   7   3  19  327.97   39.40
  -7   3 -19  330.07   40.10
  -7  -3  19  357.36   47.90
  -7  -3  19  399.56   39.90
  -7   3 -19  360.46   39.20
   7   3  19  311.57   34.20
   7   3  19  413.26   60.29
  -7   3 -19  323.27   37.50
   7   5 -19  178.48   26.00
  -7   5  19  174.08   32.80
   7  -5  19  178.58   34.90
   7   5 -19  165.78   27.00
  -7   5  19  167.08   22.80
   7   5 -19  175.78   29.30
   7   5 -19  169.98   29.50
  -7   5  19  211.38   36.50
  -7  -5  19  148.19   27.20
  -7  -5  19  134.69   31.10
   7   5  19  173.98   25.20
  -7   5 -19  161.68   29.20
  -7   5 -19  157.48   27.10
   7   5  19  193.78   44.00
  -7   5 -19  155.28   27.40
   7   5  19  145.39   29.20
   7   7 -19  183.28   33.80
  -7   7  19  180.48   32.10
  -7   7  19  148.59   33.40
  -7   7  19  138.29   35.60
   7  -7  19  177.08   36.20
   7   7 -19  157.28   27.10
  -7   7 -19  115.39   27.10
  -7  -7  19  240.88   55.69
  -7   7 -19  146.49   27.10
   7   7  19  197.78   26.40
  -7   7 -19  162.68   29.20
   7   7  19  165.48   31.10
   7   7  19  134.69   40.60
  -7   7 -19  148.49   43.20
  -7  -7  19  139.19   27.30
   7  -1  21  117.09   25.90
   7  -1  21  105.49   22.20
  -7  -1 -21  103.29   22.30
   7  -1  21  165.78   39.10
  -7   1  21   87.59   19.70
  -7   1  21  127.89   30.20
  -7   1 -21   88.99   20.90
   7   1  21   85.39   19.50
   7   1  21  116.59   35.60
  -7  -1  21  148.39   34.00
   7   1  21   92.99   23.90
  -7  -1  21  111.79   22.20
  -7   3  21  175.08   35.50
   7   3 -21  113.49   21.00
   7  -3  21  172.68   59.69
  -7   3  21  161.58   29.00
   7   3 -21  119.39   22.30
   7  -3  21  124.19   24.00
  -7   3  21  133.69   35.90
   7   3 -21   91.59   21.20
  -7   3 -21  131.39   26.50
   7   3  21  171.68   35.60
  -7   3 -21  126.09   24.10
   7   3  21  169.18   33.20
  -7  -3  21  120.59   24.60
  -7   3 -21  130.19   25.80
  -7  -3  21  191.78   42.20
   8   0   0 2007.30  141.39
   8   0   0 2126.69  136.79
  -8   0   0 2311.07  163.18
   8   0   0 1950.50  136.69
   8   0   0 1852.71  136.89
   8   0   0 2057.29  135.89
   8   0   0 1897.71  136.69
   8  -2   0   28.80    5.00
  -8   2   0   38.70    4.40
  -8  -2   0   39.80   11.50
  -8   2   0   29.90    4.10
   8   2   0   32.40    5.30
  -8  -2   0   36.80    5.60
  -8   2   0   30.80    5.30
   8   2   0   32.10    5.90
   8  -2   0   31.30    3.60
   8  -2   0   36.20    4.10
  -8  -2   0   26.60    4.70
   8   2   0   34.40   12.80
  -8   2   0   34.50    4.00
  -8   2   0   39.60    5.40
   8   2   0   22.40    4.80
  -8  -2   0   30.90    5.40
  -8  -2   0   42.50    6.30
  -8   2   0   38.40    4.40
   8   2   0   26.40    5.30
  -8   4   0 3781.32  255.37
  -8   4   0 3626.84  255.27
   8  -4   0 3811.42  241.58
   8   4   0 3188.18  240.98
  -8  -4   0 3787.92  257.27
   8   4   0 3213.88  241.98
  -8   4   0 3653.93  255.37
   8  -4   0 3716.73  239.18
   8   6   0  288.77   23.30
  -8   6   0  272.07   24.00
   8  -6   0  242.28   21.40
  -8   6   0  231.38   20.10
  -8   6   0  292.87   22.70
  -8   6   0  257.27   20.80
   8   6   0  292.17   24.00
   8   6   0  233.38   22.70
  -8   8   0 1933.01  133.99
  -8   8   0 1889.61  132.09
   8   8   0 1509.15  126.69
   8   8   0 1818.62  125.09
   8   8   0 1807.22  124.29
  -8   8   0 1866.61  135.99
  -8   8   0 1780.62  132.29
   8  10   0  134.69   19.40
  -8  10   0  132.69   14.90
  -8 -10   0  102.79   16.50
   8  10   0  109.39   17.60
  -8  10   0  155.58   20.20
  -8  10   0  160.38   22.70
  -8  10   0   97.19   13.30
  -8  12   0  739.93   64.59
  -8  12   0  714.63   56.39
   8  12   0  676.33   72.69
  -8  12   0  590.04   54.39
  -8 -12   0  762.32   59.49
  -8  12   0  770.62   59.49
   8  12   0  778.92   63.39
   8  12   0  708.83   75.59
   8  12   0  828.62   63.19
   8  14   0   79.69   18.80
   8  14   0   93.59   18.90
  -8  14   0   85.49   15.50
  -8  14   0   71.09   16.90
  -8  14   0   55.79   17.60
   8  14   0   93.59   22.00
   8  14   0   78.19   18.40
  -8  14   0   50.69   13.20
  -8  14   0   76.69   14.40
   8   0   2    4.20    2.80
   8   0   2    3.50    2.90
   8   0   2    3.70    3.80
   8   0  -2   10.40    3.60
  -8   0  -2    0.90    3.90
   8   0   2   -1.20    7.30
   8   0   2   -0.20    2.60
  -8   0  -2    2.50    5.60
  -8   0  -2   -0.70    2.50
   8   0   2    4.20    2.90
   8   0   2   -1.70    3.00
  -8   0  -2    4.60    3.20
   8  -2   2 2601.04  177.88
  -8  -2  -2 2444.46  193.78
  -8  -2  -2 2530.95  189.58
  -8  -2  -2 2480.55  188.78
   8  -2   2 2734.13  175.78
   8  -2   2 2642.54  177.58
   8   2   2 2522.65  177.28
  -8  -2   2 2981.60  189.78
  -8  -2   2 2815.22  188.88
  -8   2  -2 2854.81  188.78
  -8  -2   2 2991.60  189.88
   8   2   2 2222.88  182.08
  -8   2  -2 2367.76  188.48
  -8  -2   2 2960.30  189.08
   8   2   2 2341.17  176.58
   8   2   2 2478.95  176.18
  -8   2  -2 2848.92  189.68
   8   2   2 2760.62  176.88
   8   4  -2  387.96   31.00
  -8   4   2  403.56   31.70
   8  -4   2  401.46   27.90
   8  -4   2  395.16   29.00
  -8   4   2  387.46   31.10
  -8   4   2  401.76   31.20
   8  -4   2  414.86   30.30
   8   4  -2  360.36   30.40
   8   4  -2  408.16   30.90
   8  -4   2  431.36   28.80
   8  -4   2  373.46   29.60
   8   4   2  352.66   30.80
  -8   4  -2  391.86   29.10
  -8   4  -2  435.46   31.50
   8   4   2  334.77   29.50
   8   4   2  360.16   38.60
  -8   4  -2  446.96   33.00
   8   4   2  388.66   30.40
  -8   4  -2  388.36   30.60
  -8   4  -2  434.86   31.20
  -8   4  -2  370.66   30.70
  -8   4  -2  453.15   32.20
  -8   6   2 1534.15  108.29
   8  -6   2 1461.05  101.99
  -8   6   2 1400.56  106.19
   8  -6   2 1488.05  102.79
   8  -6   2 1429.26  103.29
   8  -6   2 1502.05  100.89
  -8   6   2 1540.55  103.79
   8   6  -2 1515.25  104.89
   8   6  -2 1352.36  104.09
  -8   6   2 1525.65  107.09
  -8   6  -2 1434.36  106.19
  -8   6  -2 1530.25  106.79
  -8   6  -2 1628.54  106.09
   8   6   2 1445.86  103.89
  -8   6  -2 1485.15  106.89
   8  -6  -2 1424.16  102.49
  -8   6  -2 1381.56  108.39
   8  -6  -2 1414.26  100.29
  -8   6  -2 1487.45  104.79
   8   6   2 1455.75  104.69
   8  -8   2  186.28   17.00
   8   8  -2  195.08   20.70
  -8   8   2  205.88   21.80
  -8   8   2  201.18   17.10
  -8   8   2  210.88   19.20
   8   8  -2  171.58   29.40
   8   8  -2  214.68   20.80
   8  -8   2  200.38   19.00
  -8   8   2  208.08   20.40
   8   8   2  202.28   20.50
  -8   8  -2  206.68   33.00
  -8  -8   2  190.48   21.40
  -8   8  -2  216.08   20.80
   8   8   2  226.68   20.00
   8  -8  -2  185.88   15.90
  -8   8  -2  183.18   18.40
  -8   8  -2  205.18   18.00
   8   8   2  142.79   27.80
  -8  10   2  851.51   65.69
  -8  10   2  845.62   67.49
  -8  10   2  841.92   63.49
  -8  10   2  814.02   61.29
   8  10  -2  807.42   62.59
   8  10  -2  793.62   64.59
   8  10  -2  743.43   61.39
  -8 -10  -2  814.22   64.29
   8  10  -2  713.23   61.99
   8 -10   2  789.02   60.59
  -8  10  -2  792.42   61.89
  -8  10  -2  796.52   62.79
   8 -10  -2  768.52   56.69
  -8 -10   2  806.22   66.29
   8  10   2  784.42   62.89
  -8  10  -2  846.72   65.39
  -8  10  -2  801.02   67.69
  -8  10  -2  918.41   64.59
   8  10   2  841.62   62.89
  -8 -10   2  804.32   65.69
   8  12  -2   40.70   12.00
   8  12  -2   34.10   13.80
  -8  12   2   43.20   14.20
   8  12  -2   35.90   11.00
  -8 -12  -2   33.80   11.30
  -8  12   2   41.60    9.20
  -8  12   2   32.30   10.00
   8  12  -2   41.80   11.90
  -8  12   2   36.00   11.40
  -8  12  -2   44.90   11.60
   8  12   2   33.20   12.30
   8  12   2   41.90   12.40
  -8  12  -2   27.10    9.20
  -8  12  -2   57.39   20.20
  -8 -12   2   31.40   11.60
  -8  12  -2   40.10    9.40
   8  12   2   43.00   11.90
  -8  12  -2   40.70   12.30
   8  14  -2  161.68   28.70
  -8  14   2  143.19   24.30
  -8  14   2  166.38   29.10
   8  14  -2  195.68   29.70
   8  14  -2  155.38   24.90
  -8  14   2  145.89   22.00
   8  14  -2  118.19   22.70
  -8  14  -2  149.59   23.80
   8  14   2  178.58   27.50
  -8  14  -2  169.28   25.20
   8  14   2  118.89   27.80
  -8  14  -2  123.19   20.70
   8  14   2  127.59   24.30
  -8  14  -2  206.28   31.70
   8  14   2  207.98   32.50
   8   0  -4 3320.77  214.88
   8   0   4 3106.39  216.88
   8   0  -4 3156.68  216.48
  -8   0   4 3275.17  222.98
  -8   0  -4 3446.66  225.08
  -8   0   4 3022.20  221.88
   8   0   4 2968.30  216.78
  -8   0   4 3345.87  220.48
   8   0   4 2999.30  217.48
   8   0  -4 2968.70  216.08
  -8   0   4 3099.09  222.58
   8   0   4 3063.29  216.98
   8   0  -4 3261.77  216.58
  -8   0  -4 3391.96  222.88
   8   0   4 3375.06  217.88
  -8   0   4 2978.80  222.48
   8  -2   4  151.58   14.30
  -8  -2  -4  177.78   15.50
  -8  -2  -4  181.78   19.10
   8  -2   4  168.48   15.40
  -8  -2  -4  155.68   16.40
   8   2  -4  158.98   14.60
   8  -2   4  190.78   16.90
   8  -2   4  150.28   14.10
   8   2  -4  201.38   14.50
  -8   2   4  195.98   14.60
   8  -2   4  178.98   15.00
  -8   2   4  172.08   13.90
  -8   2   4  185.58   13.80
  -8   2   4  199.68   14.50
  -8   2  -4  194.68   16.20
  -8  -2   4  189.88   16.30
  -8   2  -4  204.88   16.40
   8   2   4  175.58   14.70
  -8   2  -4  188.18   17.10
  -8   2  -4  198.48   15.80
  -8  -2   4  179.38   15.50
  -8  -2   4  179.38   16.10
  -8   2  -4  179.88   16.40
  -8   4   4 1011.80   70.99
   8   4  -4 1002.90   67.99
   8  -4   4  948.21   66.19
   8  -4   4  983.00   68.29
   8   4  -4  862.31   67.09
   8   4  -4  930.41   67.59
   8  -4   4  897.31   66.29
   8  -4   4  955.00   64.59
  -8   4   4  900.51   74.99
  -8  -4   4  969.20   75.99
  -8   4  -4 1119.39   75.19
   8   4   4  788.42   65.89
   8   4   4  823.62   75.89
  -8   4  -4 1095.99   74.49
   8   4   4  960.20   67.19
  -8   4  -4 1156.48   75.29
  -8   4  -4 1090.79   76.79
  -8   4  -4  907.61   75.39
   8   6  -4   37.20    8.60
   8   6  -4   37.80    8.30
   8  -6   4   32.20    8.00
   8  -6   4   35.60    7.90
  -8   6   4   45.80    9.00
   8  -6   4   35.10    6.40
   8   6  -4   39.90    8.90
   8   6  -4   27.00    6.70
  -8   6   4   53.99    9.80
  -8  -6   4   36.00    9.70
  -8  -6   4   43.00   10.30
  -8   6  -4   44.80    8.20
   8   6   4   41.80    8.90
   8   6   4   25.60    7.50
   8   6   4   37.50    6.90
   8   6   4   54.29   18.40
   8   6   4   35.10    7.20
  -8   6  -4   34.60    8.10
  -8   6  -4   39.30    8.80
  -8   6  -4   44.60    9.70
  -8   6  -4   52.09    9.40
  -8   6  -4   51.69    9.00
  -8   6  -4   49.60    6.80
   8   8  -4 1358.66   90.99
   8  -8   4 1175.68   87.49
  -8   8   4 1315.07   94.39
  -8   8   4 1372.36   99.19
  -8   8   4 1253.57   98.09
   8   8  -4 1188.28   90.09
   8   8  -4 1150.68   89.69
   8  -8   4 1305.47   86.69
   8  -8   4 1244.98   89.99
  -8  -8   4 1360.26  100.69
  -8   8  -4 1157.78   99.69
   8   8   4 1053.39   89.89
  -8   8  -4 1567.24   99.89
   8   8   4 1066.29   86.79
  -8   8  -4 1359.86   95.49
   8   8   4 1283.57   89.09
  -8   8  -4 1423.36   99.09
  -8  -8   4 1287.07  100.19
   8   8   4 1245.68   93.99
   8  10  -4  113.49   18.00
  -8  10   4  135.19   19.30
  -8  10   4   94.89   12.80
  -8  10   4  154.68   22.10
   8 -10   4  157.58   20.00
   8 -10   4  106.29   14.90
   8  10  -4  109.09   19.50
   8  10  -4  123.89   18.60
   8  10  -4  126.29   18.30
   8 -10   4  120.59   10.60
   8  10   4  160.18   21.60
   8  10   4   95.99   16.80
  -8  10  -4  123.29   18.60
  -8  10  -4  118.49   19.40
  -8  10  -4  161.08   16.90
  -8 -10   4  146.39   21.20
  -8  10  -4   94.19   12.60
  -8  10  -4  153.58   17.40
  -8 -10   4  128.19   20.40
   8  10   4  102.89   16.30
  -8  12   4  323.47   36.20
  -8  12   4  323.77   28.70
   8  12  -4  375.36   35.10
   8  12  -4  369.36   36.00
   8  12  -4  373.66   35.00
   8  12  -4  374.86   38.60
  -8  12   4  315.57   31.80
  -8  12   4  348.87   34.40
  -8  12  -4  385.96   35.00
   8  12   4  344.77   35.70
  -8  12  -4  335.57   36.00
  -8  12  -4  323.77   29.00
  -8  12  -4  400.66   34.70
  -8  12  -4  324.67   31.90
   8  12   4  328.97   33.50
   8  12   4  318.77   35.30
  -8 -12   4  291.37   34.20
  -8  14   4   28.50   14.90
  -8  14   4   11.90   10.50
  -8  14   4   23.50   10.80
   8  14  -4   19.30   11.00
   8  14  -4   10.30   11.60
   8  14  -4   24.30   13.40
   8  14  -4    7.80    9.40
  -8  14  -4   23.90   12.30
  -8  14  -4   22.60   14.00
   8  14   4    9.30    9.20
   8  14   4   17.30   12.20
  -8  14  -4   19.10   10.70
  -8  14  -4    1.80    9.00
   8  14   4   15.80   12.60
   8  14   4    8.00    9.30
   8   0   6   -3.20    2.80
  -8   0   6   -2.30    2.20
  -8   0   6    0.50    3.10
  -8   0   6    2.00    3.10
   8   0  -6   -1.50    2.00
  -8   0  -6    4.20    4.70
  -8   0  -6   -3.90    2.30
  -8   0   6    0.60    1.90
  -8   0  -6   -1.10    2.60
   8   0  -6   -3.00    3.70
  -8   0  -6   -2.10    2.70
  -8   0   6    2.70    2.60
   8   0  -6    1.90    2.60
   8   0   6    1.80    4.90
   8   0  -6   -0.50    2.50
  -8   0   6   -2.60    3.80
   8   2  -6 2539.55  178.28
  -8   2   6 2730.63  185.38
   8   2  -6 2686.23  178.48
   8   2  -6 2392.76  178.58
  -8  -2  -6 2394.46  188.08
  -8   2   6 3008.10  186.68
  -8   2   6 2621.04  185.78
  -8   2   6 2689.73  185.28
  -8   2   6 2678.43  187.38
  -8   2   6 2644.64  185.58
   8  -2   6 2769.82  181.38
   8  -2   6 2735.83  178.48
  -8   2  -6 2535.15  188.08
   8   2   6 2337.07  178.98
   8  -2  -6 2693.23  176.78
  -8  -2   6 2905.71  186.28
  -8   2  -6 2752.72  188.38
  -8   2  -6 2902.81  188.28
  -8   2  -6 2338.87  186.98
   8   2   6 2265.07  182.78
  -8  -2   6 2642.24  188.28
   8   2   6 2503.85  177.68
   8  -4   6  194.78   16.80
  -8   4   6  207.08   16.80
   8   4  -6  183.38   18.30
   8   4  -6  219.48   18.60
   8   4  -6  203.68   19.40
   8  -4   6  204.48   20.10
   8  -4   6  221.68   18.60
  -8   4   6  211.58   16.50
  -8   4   6  222.48   18.50
   8   4  -6  207.38   18.60
  -8   4   6  246.08   16.90
   8   4   6  217.98   30.10
  -8   4  -6  222.28   20.70
   8   4   6  166.48   18.50
  -8   4  -6  206.98   19.40
  -8  -4   6  212.08   21.10
  -8   4  -6  201.18   20.00
  -8   4  -6  247.98   20.40
   8   4   6  205.38   17.50
  -8  -4   6  192.88   20.90
   8  -4  -6  194.98   15.10
  -8   4  -6  202.28   20.60
  -8   6   6 2089.99  140.19
  -8   6   6 2115.39  146.49
   8   6  -6 1952.60  134.49
   8   6  -6 1923.91  134.09
   8  -6   6 1850.81  132.69
   8  -6   6 1902.91  134.89
   8  -6   6 1969.30  130.59
   8   6  -6 1683.73  133.39
   8   6  -6 2119.69  134.99
   8   6   6 1672.53  131.39
  -8  -6   6 2137.59  147.39
   8   6   6 1779.92  134.49
  -8   6  -6 1905.91  144.49
   8   6   6 1711.83  132.29
  -8   6  -6 1886.31  145.39
  -8   6  -6 2042.40  144.79
   8   6   6 1998.40  147.29
   8  -8   6  129.49   18.10
   8   8  -6  106.29   16.80
   8   8  -6  134.29   16.10
  -8   8   6  139.59   16.40
   8   8  -6  144.39   17.10
  -8   8   6  119.19   11.60
   8   8  -6  142.59   20.20
   8  -8   6   80.69   14.00
  -8  -8   6  114.99   18.70
  -8   8  -6  132.29   18.40
   8   8   6   94.59   25.80
  -8  -8   6  149.29   21.40
  -8   8  -6  136.39   13.20
   8   8   6   98.39   16.60
   8   8   6  112.99   14.20
   8   8   6  113.39   17.30
  -8   8  -6  144.39   16.00
  -8   8  -6   97.89   17.40
  -8   8  -6  105.89   17.30
  -8   8  -6  115.79   15.90
   8   8   6  129.19   13.20
   8  10  -6  813.92   62.89
  -8  10   6  793.02   58.39
  -8  10   6  861.91   64.29
   8  10  -6  691.83   61.59
   8 -10   6  699.83   59.19
   8 -10   6  722.13   62.39
   8  10  -6  833.22   64.69
   8  10  -6  782.82   61.39
  -8  10   6  847.82   64.79
  -8  10  -6  752.72   65.69
  -8  10  -6  798.62   63.89
  -8 -10   6  864.31   66.39
  -8 -10   6  772.82   65.89
  -8  10  -6  812.22   59.49
   8  10   6  831.42   61.09
  -8  10  -6  680.63   62.69
  -8  10  -6  793.92   63.09
   8  10   6  726.93   58.09
   8  10   6  774.82   62.79
   8  10   6  760.42   63.09
  -8  12   6   47.00   12.90
   8  12  -6   34.90   11.40
   8 -12   6   45.20   14.00
   8  12  -6   43.30   12.80
   8  12  -6   33.90   13.40
  -8 -12   6   44.90   15.00
  -8  12  -6   37.90    8.60
   8  12   6   44.20   13.70
  -8  12  -6   23.80   11.70
  -8  12  -6   54.39   14.50
  -8  12  -6   38.70   12.10
   8  12   6   60.39   15.00
   8  12   6   44.40   12.20
  -8  12  -6   33.60   11.60
  -8  14   6  321.77   37.30
   8  14  -6  283.17   39.20
   8  14  -6  270.77   32.30
   8  14  -6  300.57   34.20
  -8  14   6  301.07   33.00
   8  14  -6  241.58   37.50
   8  14  -6  326.97   36.30
  -8  14   6  349.37   36.00
   8  14   6  315.27   35.00
  -8  14  -6  298.07   33.40
  -8  14  -6  310.57   34.60
   8  14   6  325.47   36.40
   8  14   6  228.48   44.20
  -8  14  -6  245.48   33.00
  -8  14  -6  320.17   39.20
   8   0  -8  622.14   47.30
  -8   0  -8  541.95   47.20
   8   0   8  600.94   50.89
   8   0  -8  655.63   45.50
  -8   0   8  713.23   49.00
   8   0  -8  615.44   46.70
  -8   0  -8  590.74   48.40
   8   0  -8  599.44   46.10
  -8   0   8  693.83   48.30
  -8   2   8   36.20    7.50
   8   2  -8   31.80    7.00
   8   2  -8   34.00    6.40
   8  -2   8   34.50    9.80
  -8   2   8   32.60    6.20
  -8   2   8   20.40    5.10
   8   2  -8   31.10    6.80
  -8  -2  -8   25.60    6.80
   8   2  -8   27.10    6.30
   8  -2   8   30.20    6.90
  -8   2  -8   25.60    6.50
  -8  -2   8   25.20    7.30
   8   2   8   14.60    7.30
  -8   2  -8   33.00    7.20
   8   2   8   34.70    6.70
  -8  -2   8   31.50    6.00
   8   2   8   31.70    7.60
  -8   2  -8   28.90    6.50
  -8   2  -8   29.20    7.40
  -8  -2   8   24.80    6.80
  -8   4   8 1570.24  105.49
   8  -4   8 1509.75  102.29
   8   4  -8 1222.08   98.79
   8  -4   8 1487.25   99.29
  -8   4   8 1483.05  107.59
   8   4  -8 1270.37   99.79
   8   4  -8 1325.27   98.99
   8   4  -8 1547.65   99.09
  -8  -4   8 1624.54  110.79
  -8   4  -8 1518.75  110.09
   8   4   8 1546.05  109.39
   8   4   8 1281.67   97.39
  -8  -4   8 1519.95  110.49
  -8   4  -8 1460.45  108.79
  -8   4  -8 1355.76  109.19
  -8   4  -8 1466.05  111.89
   8   4   8 1186.88   99.59
   8   6  -8  287.57   32.20
  -8   6   8  363.86   34.30
   8  -6   8  353.86   31.50
   8  -6   8  337.97   29.10
   8   6  -8  329.17   29.50
   8   6  -8  329.97   32.20
  -8   6   8  379.46   32.10
  -8   6   8  354.36   27.70
   8   6  -8  373.96   30.20
   8   6  -8  268.07   32.60
  -8   6  -8  388.96   33.90
   8   6   8  314.77   30.50
  -8   6  -8  404.26   33.10
  -8  -6   8  354.46   34.20
   8   6   8  311.17   27.10
  -8  -6   8  384.06   34.70
  -8   6  -8  394.66   33.10
  -8   6  -8  313.77   32.60
   8   6   8  384.26   49.60
  -8   8   8  592.64   41.30
  -8   8   8  586.54   49.00
   8  -8   8  572.44   46.60
   8  -8   8  613.74   44.10
   8   8  -8  503.05   44.30
   8   8  -8  447.76   43.60
   8   8  -8  459.05   43.20
   8   8  -8  517.05   43.50
  -8   8   8  584.24   48.30
   8   8  -8  505.15   45.30
  -8   8  -8  577.84   48.70
  -8  -8   8  601.34   50.09
   8   8   8  590.24   43.30
  -8   8  -8  485.95   47.90
  -8   8  -8  589.04   48.00
  -8   8  -8  537.65   47.10
   8   8   8  490.95   44.60
   8   8   8  478.25   40.40
   8   8   8  516.05   57.69
  -8  10   8  118.09   20.30
   8 -10   8  111.39   17.50
   8  10  -8  113.89   20.70
   8  10  -8  113.19   18.80
  -8  10   8  165.78   22.60
   8 -10   8  110.59   20.80
   8  10  -8  138.79   22.80
   8  10  -8  110.99   18.30
   8  10  -8  158.28   22.70
  -8  10   8  127.89   19.80
   8  10   8  124.29   18.50
   8  10   8  102.99   19.80
  -8  10  -8  129.69   19.90
   8  10   8  110.09   15.40
  -8  10  -8  118.59   20.70
   8  10   8   97.69   19.20
  -8  10  -8  142.79   22.20
  -8 -10   8  147.09   21.80
  -8 -10   8  138.19   24.60
  -8  10  -8   84.39   18.00
   8  12  -8  446.96   39.80
   8  12  -8  410.06   42.10
  -8  12   8  454.15   42.40
  -8  12   8  456.75   44.10
   8  12  -8  411.06   40.60
   8  12  -8  404.86   42.40
   8 -12   8  374.76   41.50
  -8  12   8  438.96   42.80
   8  12  -8  413.16   41.10
  -8 -12   8  417.86   44.70
   8  12   8  395.16   40.80
  -8  12  -8  436.16   45.10
   8  12   8  377.66   37.50
  -8  12  -8  415.36   42.00
   8  12   8  431.16   41.90
  -8  14   8   17.50   11.90
  -8  14   8   16.30   12.70
   8  14  -8   25.40   13.40
  -8  14   8   16.10   12.00
   8  14  -8   15.20    9.80
   8  14  -8    4.10   10.00
   8  14  -8   11.60   12.70
  -8  14  -8   16.40   11.90
  -8  14  -8   -4.50   10.00
   8  14   8   27.20   13.60
   8  14   8   10.10   12.90
   8  14   8   21.00   11.00
  -8  14  -8    5.80   10.20
  -8  14  -8   25.30   15.20
  -8   0  10   -2.30    2.80
  -8   0  10    5.00    4.20
   8   0  10    1.90    4.50
  -8   0  10    2.00    2.70
   8   0 -10    9.00    5.10
  -8   0 -10   -5.00    2.40
   8   0 -10    7.20    4.20
   8   0 -10   -1.70    2.50
   8   0  10    4.70    5.60
   8   0 -10    3.40    3.50
  -8   0 -10   -0.10    3.60
  -8   0 -10    0.30    4.10
   8  -2  10 1680.23  122.59
  -8   2  10 1463.65  106.99
   8   2 -10 1702.33  118.69
  -8   2  10 1378.36  107.59
   8   2 -10 1679.63  118.89
   8   2 -10 1635.44  116.29
   8   2 -10 1725.43  118.09
   8  -2  10 1560.74  117.79
   8   2  10 1630.84  117.39
  -8   2 -10 1392.46  109.19
  -8   2 -10 1544.65  111.09
  -8   2 -10 1401.46  109.19
   8   2  10 1401.06  122.59
  -8   2 -10 1715.43  111.59
   8   2  10 1630.04  120.19
  -8  -2  10 1710.13  111.59
   8   4 -10  152.28   16.40
   8  -4  10  137.19   21.70
   8   4 -10  151.38   17.50
   8  -4  10  149.49   16.90
   8   4 -10  128.39   20.60
  -8   4  10  166.48   15.50
   8   4 -10  120.09   19.60
  -8   4  10  146.29   17.60
  -8   4 -10  164.88   18.70
   8   4  10  131.29   19.70
  -8  -4  10  150.18   20.80
  -8   4 -10  149.39   23.20
   8   4  10  141.99   15.40
   8   4  10  161.28   28.90
  -8  -4  10  142.09   20.90
  -8   4 -10  165.78   20.00
  -8   4 -10  155.28   19.60
   8  -6  10 1067.19   82.19
   8   6 -10 1072.29   80.29
  -8   6  10 1064.89   78.99
   8   6 -10 1105.29   78.89
  -8   6  10 1069.79   86.69
  -8   6  10 1071.29   85.19
   8   6 -10 1071.49   79.39
   8   6 -10 1073.39   79.29
   8  -6  10 1065.59   78.59
  -8   6 -10 1164.48   86.49
   8   6  10  922.01   79.59
  -8  -6  10 1072.69   86.59
   8   6  10 1003.60   91.79
   8   6  10  889.91   75.39
  -8   6 -10 1228.28   86.99
  -8  -6  10 1024.00   85.29
  -8   6 -10 1159.38   84.79
   8  -8  10   20.70    8.10
   8   8 -10   21.40   10.30
   8   8 -10   17.50    8.40
   8  -8  10   17.40   10.30
  -8   8  10   14.60    4.60
   8   8 -10   12.90    8.20
  -8   8  10   32.10   11.60
   8   8 -10   23.30    9.70
  -8   8 -10   18.10    9.60
   8   8  10   22.20   18.90
   8   8  10   13.00    5.50
  -8  -8  10    6.30    7.90
  -8  -8  10   22.40   10.40
  -8   8 -10   24.70   11.00
  -8   8 -10   30.40   11.10
   8   8  10   13.80    7.00
  -8   8 -10    8.10    7.90
   8   8  10   16.00    8.40
  -8  10  10  476.15   43.70
   8  10 -10  450.95   41.90
   8  10 -10  408.46   40.20
  -8  10  10  442.86   42.90
   8  10 -10  565.54   60.29
   8  10 -10  439.86   42.80
   8  10 -10  418.06   56.79
  -8  10  10  428.26   36.20
   8 -10  10  388.66   43.20
  -8  10 -10  485.85   43.40
   8  10  10  424.66   39.20
   8  10  10  409.26   45.90
  -8 -10  10  419.76   43.70
  -8 -10  10  458.85   45.20
  -8  10 -10  437.56   42.20
   8  10  10  506.05   55.59
   8  10  10  454.05   37.30
  -8  10 -10  488.05   45.60
   8  10  10  459.55   43.60
  -8  10 -10  438.66   43.60
  -8  12  10   67.69   17.60
   8  12 -10   71.79   17.90
   8  12 -10   47.80   14.40
   8  12 -10   56.49   17.70
   8 -12  10   72.49   21.30
  -8  12  10   91.89   20.10
   8  12 -10   45.70   15.40
   8  12 -10   76.09   19.30
   8  12  10   62.19   12.20
   8  12  10   62.59   17.40
   8  12  10   58.89   17.80
  -8 -12  10   54.29   18.00
  -8  12 -10   55.89   16.10
  -8  12 -10   97.69   20.50
   8  12  10   46.60   13.30
  -8  12 -10   66.29   18.50
  -8  12 -10   78.89   20.90
  -8   0  12 1950.30  134.69
   8   0 -12 1881.01  129.79
  -8   0 -12 1574.24  134.09
  -8   0 -12 1746.13  136.99
   8   0 -12 1714.43  128.09
   8   0 -12 1837.62  127.89
   8   0  12 1908.71  130.59
  -8   0  12 1890.31  134.99
  -8   0 -12 2012.90  134.79
   8   0  12 1598.64  134.99
   8  -2  12   34.60   10.00
   8   2 -12   32.30    8.30
   8   2 -12   43.30   10.20
   8  -2  12   34.20   12.30
  -8  -2 -12   25.70    9.40
  -8   2  12   24.80    6.70
   8   2 -12   38.00   10.40
   8   2 -12   42.90   11.80
  -8   2 -12   26.80    8.20
   8   2  12   49.40   11.30
  -8  -2  12   35.10    9.50
  -8   2 -12   44.50   13.40
   8   2  12   33.50   11.30
   8   2  12   54.09   12.90
  -8   2 -12   17.40    6.70
  -8   2 -12   39.60   10.30
  -8  -2  12   33.10    9.70
  -8   4  12 1270.07   89.99
  -8   4  12 1264.07   97.59
   8  -4  12 1305.07   96.39
   8  -4  12 1274.37  100.89
   8   4 -12 1272.07   96.39
   8   4 -12 1247.58   97.39
   8   4 -12 1287.87   96.99
   8   4 -12 1259.37   95.19
  -8  -4  12 1283.67   96.39
  -8  -4  12 1279.77   94.99
  -8   4 -12 1242.68   94.39
  -8   4 -12 1112.79   92.69
  -8   4 -12 1200.38   94.89
   8   4  12 1239.98   98.49
   8   4  12 1411.46  107.99
  -8   4 -12 1239.88   93.79
   8   4  12 1313.47   94.79
   8   6 -12   16.50    8.30
   8   6 -12    7.80    6.40
   8  -6  12   30.80   10.40
  -8   6  12   53.19   15.50
   8   6 -12   22.30    7.90
  -8   6  12   32.70    7.30
   8   6 -12   28.40    9.70
   8  -6  12   33.80   13.00
  -8   6 -12    9.50    8.30
  -8  -6  12   23.20   10.20
   8   6  12   46.50   19.80
  -8   6 -12   35.50   12.10
   8   6  12   17.60    7.80
   8   6  12   20.80    6.40
  -8   6 -12   38.00   12.30
  -8  -6  12   31.10   11.90
  -8   6 -12   32.10   10.90
  -8   8  12  735.73   61.89
   8   8 -12  674.53   57.09
  -8   8  12  638.34   56.09
   8   8 -12  655.93   58.09
   8  -8  12  666.53   56.29
   8   8 -12  650.83   57.19
   8  -8  12  641.44   60.29
  -8   8  12  714.63   51.59
   8   8 -12  677.33   57.29
  -8   8 -12  723.73   61.49
  -8   8 -12  725.03   59.19
  -8   8 -12  597.44   59.09
   8   8  12  671.13   52.99
  -8  -8  12  629.54   60.69
   8   8  12  682.83   58.99
   8   8  12  774.82   76.09
   8   8  12  646.74   54.79
  -8   8 -12  792.12   60.59
  -8  -8  12  663.23   59.99
   8 -10  12   55.99   18.00
  -8  10  12   67.29   16.50
  -8  10  12   62.39    8.10
   8  10 -12   39.00   13.10
  -8  10  12   55.89   16.50
   8  10 -12   84.09   18.40
   8  10 -12   82.69   19.40
   8  10 -12   55.59   17.20
  -8  10 -12   44.50   14.70
   8  10  12   61.09   16.70
  -8  10 -12   67.19   17.50
  -8 -10  12   63.39   17.70
   8  10  12   75.99   18.60
  -8 -10  12   57.39   18.00
   8  10  12   70.99   15.60
  -8  10 -12   53.19   15.60
   8  10  12   58.59   12.20
  -8  10 -12   54.69   16.60
  -8  12  12  310.87   36.40
   8  12 -12  273.27   35.50
   8  12 -12  264.07   37.70
   8  12 -12  302.07   35.80
  -8  12  12  348.27   37.70
   8 -12  12  269.67   41.40
   8  12 -12  254.07   33.70
  -8  12 -12  311.47   35.80
  -8  12 -12  261.77   41.00
  -8  12 -12  313.77   37.10
   8  12  12  326.77   29.10
   8  12  12  335.27   37.60
   8  12  12  248.58   30.40
   8  12  12  308.97   36.10
  -8 -12  12  335.07   45.20
  -8  12 -12  290.07   36.70
   8   0 -14    3.70    5.10
   8   0 -14    1.60    4.00
  -8   0  14   -5.30    5.70
   8   0  14   -6.20    4.80
  -8   0 -14    1.40    6.50
  -8   0  14   -0.70    6.20
   8   0 -14   -0.60    4.00
   8   0  14    4.60    6.70
   8   2 -14  620.24   49.80
   8   2 -14  650.73   51.69
  -8   2  14  514.65   47.10
   8   2 -14  651.03   53.09
   8   2 -14  641.54   53.09
   8  -2  14  595.44   51.99
  -8  -2 -14  617.24   51.59
  -8   2  14  601.54   52.59
   8  -2  14  564.24   57.49
  -8   2 -14  551.24   50.39
  -8  -2  14  646.64   51.69
   8   2  14  680.13   60.89
  -8  -2  14  515.25   50.99
   8   2  14  619.24   54.89
   8   2  14  609.34   51.29
  -8   2 -14  706.53   53.69
   8   4 -14   44.00   12.50
   8   4 -14   51.29   13.90
  -8   4  14   28.00    8.10
  -8   4  14   25.40   11.20
   8  -4  14   38.90   11.30
   8   4 -14   50.09   11.50
   8  -4  14   31.70   14.20
   8   4 -14   52.29   12.80
   8   4  14   47.20   14.20
  -8   4 -14   38.40   11.10
  -8   4 -14   60.89   14.70
  -8  -4  14   51.79   13.10
   8   4  14   60.99   21.70
  -8   4 -14   63.39   14.90
  -8   4 -14   26.40    8.90
   8   4  14   40.20   10.50
  -8  -4  14   42.00   13.30
   8  -6  14  448.16   47.30
  -8   6  14  432.56   35.40
   8   6 -14  427.26   42.50
   8   6 -14  467.25   43.90
   8  -6  14  484.95   42.70
   8   6 -14  428.76   41.00
   8   6 -14  461.15   42.30
  -8   6  14  418.06   44.10
  -8   6  14  509.45   45.60
   8   6  14  396.16   60.29
  -8   6 -14  377.86   40.10
  -8  -6  14  462.15   44.70
  -8   6 -14  485.25   43.80
  -8   6 -14  367.86   39.60
   8   6  14  457.55   38.90
   8   6  14  488.95   44.90
  -8   6 -14  431.16   42.10
  -8  -6  14  406.76   41.80
   8   8 -14  104.89   19.70
  -8   8  14   82.29   19.40
   8   8 -14   75.49   16.60
   8   8 -14   87.69   18.50
  -8   8  14   84.49   12.30
   8  -8  14   50.09   17.90
   8  -8  14   68.49   15.80
  -8   8  14  121.89   23.20
   8   8 -14   83.59   17.50
  -8   8 -14   90.09   19.20
  -8  -8  14   65.89   16.60
  -8   8 -14   94.59   21.30
   8   8  14   74.29   41.50
   8   8  14   77.69   18.00
  -8   8 -14   82.39   18.00
  -8   8 -14   58.99   17.50
   8   8  14   57.29   12.20
  -8  10  14  181.78   28.60
   8  10 -14  192.38   31.10
   8  10 -14  189.28   29.40
   8 -10  14  206.68   49.30
  -8  10  14  185.08   16.80
  -8  10  14  202.58   32.00
   8  10 -14  150.48   27.00
   8  10 -14  138.19   26.00
   8  10  14  188.48   21.10
  -8  10 -14  154.58   27.30
   8  10  14  186.18   31.10
  -8 -10  14  166.88   31.40
  -8  10 -14  219.18   32.40
  -8 -10  14  121.99   24.90
   8  10  14  153.68   27.70
   8  10  14  199.68   42.80
  -8  10 -14  150.88   26.50
   8  10  14  160.08   24.10
  -8  10 -14  200.18   31.90
   8   0  16  723.93   65.69
  -8   0 -16 1025.20   73.59
   8   0  16  729.23   73.49
  -8   0  16  836.52   74.39
  -8   0  16  765.72   69.49
   8   0 -16  835.82   64.29
   8   0 -16  886.51   66.99
   8   0 -16  889.21   65.19
  -8   2  16   -1.00    5.20
  -8   2  16    9.40   11.10
   8   2 -16    8.50    7.80
   8  -2  16   16.60   13.50
   8   2 -16    5.10    5.90
   8   2 -16    6.70    7.50
   8  -2  16   13.60    8.10
   8   2 -16    8.20    7.90
  -8  -2 -16   16.10    9.30
   8   2  16    5.00    6.70
  -8   2 -16    3.10    8.30
   8   2  16   -6.10    8.60
  -8   2 -16   20.60   10.90
  -8  -2  16   18.80   10.40
  -8  -2  16    6.20    7.60
   8   2  16    8.30    9.20
  -8   2 -16   -4.10    7.10
  -8   4  16  985.70   82.09
   8   4 -16  963.70   74.19
   8   4 -16  897.11   71.99
   8   4 -16  948.31   76.09
   8  -4  16  892.41   73.89
   8   4 -16  861.31   74.59
   8  -4  16  956.60   82.99
  -8   4  16  921.41   79.59
  -8  -4  16  928.21   79.39
  -8  -4  16  956.10   83.39
  -8   4 -16 1122.69   84.89
   8   4  16  894.91   77.09
  -8   4 -16  953.70   79.69
  -8   4 -16 1019.10   86.29
   8   4  16  777.42   84.39
  -8   4 -16  921.31   78.59
   8   4  16  968.80   72.69
   8   6 -16   72.29   15.60
   8   6 -16   64.49   17.60
  -8   6  16  101.49   23.40
  -8   6  16   94.49   14.40
   8  -6  16   58.49   15.90
  -8   6  16   73.79   20.40
   8   6 -16  106.59   21.10
   8   6 -16   66.19   16.30
   8   6  16   47.50   24.20
  -8  -6  16   81.19   21.80
  -8   6 -16   54.29   14.90
  -8   6 -16   51.79   15.20
   8   6  16   72.49   13.80
  -8   6 -16   49.60   16.00
  -8  -6  16   77.29   18.20
   8   6  16   61.49   17.50
  -8   6 -16   48.50   17.50
   8   8 -16  324.67   38.20
   8   8 -16  371.16   38.60
   8  -8  16  299.67   38.80
  -8   8  16  311.07   38.10
   8   8 -16  362.66   38.00
  -8   8  16  241.18   37.80
  -8   8  16  279.97   27.40
   8  -8  16  310.17   45.90
  -8   8 -16  312.57   36.30
  -8  -8  16  295.47   38.90
  -8   8 -16  293.97   36.20
   8   8  16  300.77   31.40
  -8  -8  16  343.07   45.40
   8   8  16  353.06   39.40
   8   8  16  313.67   57.49
  -8   8 -16  348.17   39.00
  -8   8 -16  386.76   37.70
  -8  10  16   66.39   10.20
   8  10 -16   74.79   21.80
   8 -10  16   77.89   25.80
   8  10 -16   77.69   21.00
   8  10 -16   40.90   16.00
  -8  10  16   58.39   22.80
   8  10 -16   52.19   16.80
   8  10  16   61.59   16.10
   8  10  16   43.80   11.90
  -8 -10  16   76.79   23.90
   8  10  16   39.80   17.00
  -8  10 -16   58.79   21.50
  -8  10 -16   62.09   22.70
   8  10  16   55.49   28.50
  -8  10 -16   56.09   19.50
   8   0  18   -3.10    7.20
  -8   0  18   -1.80    8.90
  -8   0 -18    2.70    7.50
   8   0  18  -11.60    5.90
   8   0  18    1.10    9.90
   8   0 -18    2.80    5.80
  -8   0  18   -1.80    7.00
  -8   2  18  841.32   75.39
   8  -2  18  833.32   67.39
   8  -2  18  795.42   77.59
   8   2 -18  775.82   66.99
   8   2 -18  780.32   64.99
  -8   2  18  896.21   69.09
   8   2 -18  733.93   62.99
  -8  -2 -18  775.42   70.49
  -8  -2  18  836.82   70.79
  -8   2 -18  837.82   71.19
   8   2  18  827.22   70.99
  -8  -2  18  814.92   74.69
   8   2  18  769.32   78.29
   8   2  18  863.51   66.69
  -8   2 -18  866.21   70.49
  -8   2 -18  823.42   72.49
   8   4 -18   55.79   14.90
   8   4 -18   27.80   12.60
   8   4 -18   41.40   12.00
   8  -4  18   28.90   17.10
  -8   4  18   35.20   10.80
   8   4 -18   22.30   12.20
   8  -4  18   41.30   13.90
  -8   4  18   46.10   17.60
  -8   4 -18   42.00   14.90
   8   4  18   51.79   17.00
  -8   4 -18   35.80   13.60
  -8   4 -18   24.10   12.70
  -8  -4  18   21.10   11.60
   8   4  18   36.00   12.40
  -8  -4  18   32.70   15.30
   8   4  18   39.80   24.40
   8   6 -18  367.96   41.90
   8   6 -18  379.46   44.40
  -8   6  18  581.04   53.79
  -8   6  18  483.95   52.59
   8  -6  18  586.14   57.59
   8   6 -18  413.66   44.20
   8  -6  18  448.86   44.10
  -8   6  18  462.95   39.60
   8   6 -18  386.06   40.70
  -8   6 -18  403.26   44.90
   8   6  18  467.95   48.00
   8   6  18  504.45   41.40
  -8   6 -18  362.96   43.90
  -8   6 -18  488.65   49.50
  -8   6 -18  388.06   45.10
  -8  -6  18  480.85   51.99
   8   6  18  402.46   64.79
  -8  -6  18  465.15   46.80
  -8   8  18   12.20    7.80
   8  -8  18    3.60   14.10
   8   8 -18   31.40   23.90
   8   8 -18   31.20   25.30
  -8   8  18   18.60   17.40
   8   8 -18   20.60   16.90
   8   8 -18   11.50   10.90
  -8  -8  18   28.70   14.40
   8   8  18   30.30   17.80
   8   8  18   -9.30   20.00
  -8   8 -18    3.00   11.90
  -8   8 -18   13.50   12.80
   8   8  18   20.80   11.60
  -8   8 -18   28.70   16.10
  -8  -8  18    8.00   15.00
   8   0  20  475.55   46.00
   8   0  20  427.76   47.90
   8   0  20  535.35   60.79
  -8   0 -20  405.66   44.90
  -8   0  20  466.45   52.99
  -8   0  20  513.65   46.50
  -8  -2 -20   18.60   10.80
   8   2 -20    7.80    9.10
   8  -2  20   29.50   14.10
   8  -2  20    6.90   17.40
  -8   2  20   11.00   15.10
   8   2 -20   23.10    9.40
  -8   2  20   22.20   11.10
   8  -2  20   24.30   12.20
   8   2 -20   21.10   11.40
  -8   2 -20   26.00   13.00
   8   2  20   12.80   10.10
   8   2  20   14.00   12.20
  -8  -2  20   18.50   11.60
   8   2  20   33.10   22.30
  -8  -2  20   48.90   19.10
   8   4 -20  197.08   25.30
   8   4 -20  166.98   30.00
  -8   4  20  296.37   43.90
   8   4 -20  227.58   31.40
  -8   4  20  276.27   29.10
  -8   4  20  276.97   43.70
   8  -4  20  283.77   35.60
   8  -4  20  257.07   46.40
  -8   4 -20  208.98   35.10
  -8   4 -20  192.78   32.70
  -8  -4  20  244.58   34.50
   8   4  20  250.07   37.90
   8   4  20  247.18   30.70
  -8   4 -20  193.58   32.20
   8   4  20  228.08   49.40
  -8  -4  20  306.07   44.60
  -8   6  20   26.20    9.80
   8   6 -20   45.10   17.00
   8  -6  20    9.90   12.70
   8   6 -20    7.90   13.60
   8   6 -20    9.90   11.50
   8   6 -20   12.60   10.50
  -8   6  20   -0.50   13.70
  -8  -6  20    0.20   14.10
  -8   6 -20   17.90   13.80
  -8   6 -20   17.10   13.40
  -8  -6  20   -7.10   10.10
  -8   6 -20    8.10   11.50
   8   6  20   11.30   14.20
   8   6  20   22.20   11.20
   9  -1   1 2354.56  159.18
   9  -1   1 2595.14  159.88
   9  -1   1 2558.04  159.18
   9  -1   1 2174.48  158.08
   9  -1   1 2400.46  159.28
   9   1  -1 2119.29  159.18
   9   1  -1 2104.19  159.58
  -9  -1  -1 2537.45  179.88
   9  -1   1 2470.75  162.28
  -9  -1  -1 2446.66  185.08
   9   1  -1 2033.70  158.78
  -9  -1  -1 2394.56  179.88
   9   1  -1 2149.69  158.68
  -9  -1  -1 2590.34  180.38
   9   1   1 2449.25  166.88
  -9  -1   1 2797.22  180.38
   9   1   1 2282.47  159.88
  -9  -1   1 2830.32  187.18
   9  -1  -1 2248.68  162.48
   9  -1  -1 2444.26  158.38
   9  -1  -1 2311.47  158.58
   9  -1  -1 2180.78  158.18
   9   1   1 2287.27  159.48
   9  -1  -1 2357.16  158.18
  -9  -1   1 2810.92  180.38
   9   1   1 2333.57  159.98
  -9   1  -1 2493.65  181.28
  -9   1  -1 2556.44  179.48
   9   3  -1 2320.67  165.98
  -9  -3  -1 2312.97  178.78
  -9   3   1 2506.85  168.88
   9  -3   1 2513.75  164.08
   9  -3   1 2567.54  163.68
  -9   3   1 2652.33  168.78
   9   3  -1 2090.39  165.18
  -9   3   1 2680.43  170.08
  -9  -3  -1 2398.66  170.68
   9  -3   1 2528.25  166.18
   9  -3   1 2490.65  164.68
  -9  -3  -1 2433.96  171.18
   9  -3   1 2602.44  165.78
  -9  -3  -1 2421.96  171.78
  -9  -3   1 2595.04  171.28
   9   3   1 2407.26  165.88
  -9   3  -1 2300.27  168.38
   9  -3  -1 2495.05  164.48
  -9   3  -1 2412.26  171.38
  -9   3  -1 2342.87  169.78
   9   3   1 2043.30  172.68
  -9   3  -1 2614.94  169.98
   9   3   1 2204.78  165.58
  -9  -3   1 2573.04  180.28
  -9  -3   1 2470.75  170.68
  -9   3  -1 2256.87  169.58
  -9   3  -1 2271.27  170.18
  -9  -3   1 2551.54  171.48
   9   3   1 2165.48  164.98
  -9   5   1 1681.13  109.09
  -9   5   1 1655.43  105.79
  -9   5   1 1636.34  107.59
   9   5  -1 1347.17  103.09
  -9   5   1 1408.86  104.89
   9  -5   1 1620.54  100.49
  -9  -5  -1 1499.85  107.89
   9   5  -1 1335.37  102.79
   9   5  -1 1237.48  102.59
  -9   5   1 1512.45  106.69
   9  -5   1 1543.35  100.89
   9  -5   1 1625.64  101.99
  -9   5  -1 1417.16  108.89
   9   5   1 1301.17  102.89
  -9   5  -1 1594.64  106.29
   9   5   1 1425.06  101.89
  -9   5  -1 1428.66  105.49
  -9   5  -1 1440.26  106.69
   9   5   1 1346.17  102.89
  -9   5  -1 1529.45  107.29
   9   5   1 1589.24  103.29
  -9   5  -1 1451.55  106.39
   9  -5  -1 1432.26  100.09
  -9   5  -1 1504.05  106.79
   9   7  -1 1190.38   80.19
   9  -7   1 1038.10   77.29
   9  -7   1 1075.69   77.49
  -9   7   1 1027.30   78.19
  -9   7   1 1077.19   77.09
  -9   7   1 1143.29   80.09
   9   7  -1 1101.49   80.09
  -9   7   1 1142.19   81.89
   9   7  -1  917.01   78.99
   9  -7  -1 1049.59   75.79
  -9   7  -1 1036.20   77.59
   9   7   1 1162.78   80.39
  -9   7  -1 1077.99   81.89
   9   7   1 1068.49   79.09
  -9   7  -1 1106.09   79.89
  -9   7  -1 1119.99   78.29
  -9   9   1  476.05   35.80
   9   9  -1  404.66   35.40
  -9   9   1  426.26   39.00
   9   9  -1  430.36   36.80
   9  -9   1  458.45   34.00
   9   9  -1  346.27   35.00
   9   9   1  395.86   36.00
   9   9   1  478.75   37.50
  -9   9  -1  456.85   39.90
  -9  -9   1  416.06   38.20
  -9   9  -1  457.35   35.30
   9   9   1  425.56   35.50
  -9   9  -1  396.46   34.50
   9  -9  -1  365.46   31.40
   9  11  -1  506.15   46.70
   9 -11   1  548.85   44.80
  -9  11   1  480.35   44.50
   9  11  -1  481.45   49.00
   9  11  -1  554.44   47.90
   9  11  -1  555.14   48.30
  -9  11   1  600.74   51.89
  -9  11   1  625.74   47.00
  -9  11   1  667.93   49.99
  -9  11  -1  596.24   52.39
   9  11   1  621.24   49.10
  -9 -11   1  645.74   50.79
  -9  11  -1  562.94   45.50
  -9  11  -1  546.05   45.70
   9  11   1  524.35   47.80
   9  11   1  654.13   48.60
  -9  11  -1  544.75   48.40
   9  13  -1  243.68   29.60
  -9  13   1  218.18   31.80
  -9  13   1  183.08   22.10
   9  13  -1  193.28   28.00
  -9  13   1  182.38   26.50
  -9  13   1  223.88   22.40
   9  13  -1  262.67   28.60
   9  13   1  244.98   27.90
   9  13   1  169.68   26.20
   9  13   1  223.88   32.80
  -9  13  -1  243.48   24.50
  -9  13  -1  239.28   26.40
  -9  13  -1  196.88   21.70
  -9  13  -1  213.38   31.80
  -9  13  -1  181.08   22.10
   9  13   1  187.98   28.40
  -9 -13   1  172.28   26.70
   9  15  -1  112.89   23.50
  -9  15   1   90.19   32.90
  -9  15   1   85.09   19.70
   9  15  -1  104.79   24.60
   9  15  -1  141.19   24.30
   9  15  -1   95.59   20.40
  -9  15  -1  115.79   26.10
   9  15   1  104.89   21.30
   9  15   1  117.69   21.20
   9  15   1   97.39   22.90
   9  15   1   69.69   20.80
  -9  15  -1  127.79   23.60
   9  -1   3  241.38   17.10
   9  -1   3  221.98   18.50
   9  -1   3  211.78   18.20
   9  -1   3  236.08   20.70
   9  -1   3  218.58   17.90
   9  -1   3  247.68   18.20
  -9   1   3  245.88   17.30
   9  -1   3  225.98   17.50
  -9   1   3  236.68   18.20
  -9   1   3  237.38   18.10
  -9  -1   3  235.98   19.30
  -9  -1   3  257.47   18.80
   9   1   3  224.38   18.00
  -9  -1   3  248.38   19.60
   9   1   3  213.88   18.10
   9   1   3  217.88   23.00
   9   1   3  233.68   19.00
   9   3  -3  693.03   53.39
   9  -3   3  710.43   51.89
   9  -3   3  750.62   51.89
   9  -3   3  660.53   51.49
   9  -3   3  743.63   53.69
   9  -3   3  750.22   51.69
   9   3  -3  697.43   52.99
   9   3  -3  738.23   53.09
   9  -3   3  765.02   49.70
  -9   3  -3  946.21   59.49
  -9  -3   3  757.62   59.49
  -9   3  -3  784.12   59.69
  -9   3  -3  764.12   60.39
  -9   3  -3  896.81   60.49
   9   3   3  608.44   60.39
   9   3   3  632.54   52.79
   9   3   3  765.72   52.89
  -9   3  -3  796.62   59.49
   9  -5   3  229.38   16.10
   9  -5   3  199.78   17.20
   9  -5   3  199.28   16.80
   9  -5   3  200.28   18.60
   9   5   3  212.08   18.80
   9   5   3  194.88   19.10
  -9   5  -3  405.86   29.70
   9   5   3  203.08   17.80
  -9   5  -3  372.76   29.70
  -9   5  -3  394.26   31.80
  -9   5  -3  401.76   30.00
  -9   5  -3  314.07   26.70
   9   5   3  188.88   18.90
   9   5   3  216.58   31.70
  -9   5  -3  415.26   34.80
  -9   5  -3  350.96   30.70
  -9   7   3  473.25   36.00
   9   7  -3  557.34   40.60
  -9   7   3  564.34   41.80
   9   7  -3  431.26   38.90
   9  -7   3  469.05   35.50
   9  -7   3  469.65   36.20
   9  -7   3  525.65   39.10
  -9   7   3  539.95   40.40
   9   7  -3  527.35   40.10
   9   7  -3  499.15   40.80
   9  -7   3  455.15   36.70
  -9   7   3  531.35   39.80
   9   7   3  475.25   38.50
  -9   7  -3  522.95   40.40
   9   7   3  536.15   40.50
  -9   7  -3  515.75   39.90
  -9  -7   3  422.36   40.90
  -9   7  -3  485.35   41.60
  -9   7  -3  450.35   38.50
   9   7   3  427.26   39.40
   9   7   3  450.55   37.20
  -9   7  -3  547.85   37.30
  -9   7  -3  450.85   39.00
   9   9  -3  625.04   50.59
   9  -9   3  641.34   49.60
  -9   9   3  703.63   54.49
   9  -9   3  623.64   46.90
   9   9  -3  628.24   50.89
  -9   9   3  671.93   51.09
  -9   9   3  641.04   52.09
   9   9  -3  503.75   49.40
   9   9  -3  626.94   52.29
   9   9   3  680.13   51.39
  -9  -9   3  698.83   54.29
   9   9   3  701.73   50.29
  -9  -9   3  703.23   54.59
   9   9   3  538.75   49.99
  -9   9  -3  616.24   51.59
  -9   9  -3  619.54   50.39
  -9   9  -3  615.14   51.09
  -9   9  -3  622.94   54.09
   9  11  -3  328.67   32.00
  -9  11   3  304.87   27.50
  -9  11   3  341.97   34.80
   9  11  -3  281.07   30.70
   9  11  -3  337.97   32.50
  -9  11   3  325.97   30.60
   9 -11   3  341.67   31.10
   9  11  -3  345.67   34.70
  -9  11   3  385.36   33.60
  -9  11  -3  390.06   33.80
  -9  11  -3  360.76   35.50
  -9  11  -3  343.27   32.30
   9  11   3  302.67   32.00
  -9  11  -3  295.27   32.80
  -9 -11   3  316.17   33.30
   9  11   3  285.77   31.30
   9  11   3  334.17   31.40
  -9 -11   3  311.77   32.90
  -9  11  -3  320.27   28.10
  -9  13   3  146.69   25.60
  -9  13   3  150.08   23.20
  -9  13   3  124.69   19.90
   9  13  -3  130.49   25.70
   9  13  -3  119.79   22.70
   9  13   3  152.98   24.20
  -9 -13   3  130.09   23.40
  -9  13  -3  142.49   21.10
  -9  13  -3  142.69   25.40
  -9  13  -3  183.78   26.30
  -9  13  -3  203.28   27.10
   9  13   3  142.59   23.80
   9  13   3  165.18   23.80
  -9  13  -3  110.09   19.90
  -9  15   3  122.39   30.60
   9  15  -3   84.09   18.90
   9  15  -3   86.39   21.00
   9  15  -3   78.49   19.80
  -9  15   3  107.29   21.50
   9  15  -3   98.69   23.70
   9  15   3  129.69   26.10
   9  15   3  120.19   24.10
   9  15   3  116.69   26.30
  -9  15  -3  108.39   20.90
   9  15   3  119.09   21.80
  -9  15  -3   86.29   19.60
  -9  15  -3  120.29   26.30
  -9  15  -3  110.29   21.00
   9  -1   5 2591.44  182.18
   9  -1   5 2799.12  182.78
  -9   1   5 2492.15  183.28
  -9  -1  -5 2792.22  184.08
   9   1  -5 2893.31  180.88
   9  -1   5 2568.84  185.58
   9   1  -5 2319.87  181.98
  -9   1   5 2705.43  181.48
   9   1  -5 2693.23  182.38
   9   1  -5 2381.46  182.58
  -9   1  -5 2573.24  183.58
  -9  -1   5 2784.72  183.48
   9  -1  -5 2774.52  180.78
   9   1   5 2497.25  182.98
  -9   1  -5 2822.12  184.48
  -9  -1   5 2405.06  185.88
   9   1   5 2694.13  182.58
  -9   1  -5 2841.52  186.08
  -9   1  -5 2363.76  184.48
   9  -3   5  362.86   29.50
   9   3  -5  290.77   27.30
  -9   3   5  408.36   28.00
  -9   3   5  423.66   28.70
   9   3  -5  323.27   27.30
  -9   3   5  374.06   28.10
   9  -3   5  378.66   27.60
   9   3  -5  308.97   28.10
   9  -3   5  349.77   25.20
   9   3  -5  362.36   27.10
  -9   3   5  397.86   28.90
   9   3   5  354.16   27.00
  -9   3  -5  399.56   31.90
  -9  -3   5  414.26   34.90
   9   3   5  328.27   34.60
  -9   3  -5  319.87   30.70
  -9  -3   5  334.47   31.70
   9   3   5  323.37   28.10
  -9   3  -5  403.26   31.30
  -9   3  -5  414.06   31.20
  -9   5   5 1310.37   94.99
   9   5  -5 1112.59   82.59
   9   5  -5 1044.60   82.29
  -9   5   5 1356.36   89.49
   9  -5   5 1197.58   83.79
   9   5  -5 1200.88   83.09
   9   5  -5 1042.70   82.59
   9  -5   5 1196.48   81.79
  -9   5  -5 1435.06   94.79
  -9   5  -5 1223.28   93.29
  -9   5  -5 1211.18   94.09
  -9   5  -5 1137.59   93.89
   9   5   5 1080.29   81.09
  -9  -5   5 1349.16   95.99
  -9   5  -5 1282.17   93.49
   9   5   5 1191.28   94.69
   9   5   5 1073.29   83.19
  -9  -5   5 1359.36   96.09
   9   5   5 1188.68   82.29
   9   7  -5 1392.86   97.49
   9   7  -5 1175.48   96.19
  -9   7   5 1381.66  103.39
   9   7  -5 1464.75   98.39
   9   7  -5 1380.96   97.19
  -9   7   5 1506.65  103.79
   9  -7   5 1337.37   92.99
  -9   7  -5 1477.15  103.59
  -9   7  -5 1216.48  104.49
  -9   7  -5 1439.06  102.69
  -9  -7   5 1422.16  105.29
  -9  -7   5 1504.55  105.79
   9   7   5 1355.36   97.59
  -9   7  -5 1472.95  104.09
   9   7   5 1428.56  111.09
  -9   7  -5 1304.07  102.49
   9   7   5 1297.67   95.69
   9   7   5 1180.98   94.19
   9   7   5 1182.78   97.09
  -9   9   5  446.76   38.20
  -9   9   5  394.16   32.80
   9   9  -5  415.96   34.60
   9   9  -5  412.86   35.20
   9  -9   5  394.36   34.50
   9   9  -5  401.26   35.90
  -9   9   5  461.15   39.60
   9   9  -5  385.26   34.20
  -9   9   5  427.96   37.50
   9  -9   5  343.67   29.40
   9  -9   5  353.66   31.30
  -9  -9   5  389.66   39.10
   9   9   5  345.27   33.80
   9   9   5  363.36   34.30
  -9   9  -5  490.45   38.90
  -9   9  -5  431.56   37.00
   9   9   5  360.26   32.50
   9   9   5  352.16   30.70
  -9   9  -5  459.95   38.20
  -9   9  -5  404.36   39.30
  -9  -9   5  440.16   40.20
  -9   9  -5  470.65   34.30
  -9  11   5  457.15   39.50
   9  11  -5  433.46   40.30
  -9  11   5  499.45   41.00
  -9  11   5  498.55   43.20
  -9  11   5  406.76   34.50
   9  11  -5  475.45   43.20
   9  11  -5  460.45   40.50
   9 -11   5  401.76   39.50
   9  11  -5  457.45   39.90
   9  11   5  386.06   37.70
  -9  11  -5  442.26   40.60
  -9 -11   5  440.16   41.80
  -9 -11   5  354.86   43.20
   9  11   5  436.76   40.70
  -9  11  -5  482.05   43.20
  -9  11  -5  423.96   38.90
   9  11   5  401.16   39.90
  -9  11  -5  456.35   40.30
  -9  11  -5  419.06   35.30
  -9  13   5  167.98   27.30
   9  13  -5  158.18   26.50
  -9  13   5  136.39   21.60
   9  13  -5  150.58   27.50
   9  13  -5  166.78   26.70
   9  13  -5  192.18   26.60
  -9  13   5  158.78   24.90
   9  13   5  117.29   24.00
  -9 -13   5  135.49   25.40
  -9  13  -5  177.28   29.20
  -9  13  -5  144.19   23.70
   9  13   5  126.79   21.40
   9  13   5  158.28   25.40
  -9  13  -5  135.39   22.10
  -9  13  -5  204.98   27.60
  -9   1   7  130.99   12.70
   9   1  -7  203.28   18.10
  -9   1   7  112.99   10.20
   9   1  -7  225.58   18.90
   9   1  -7  211.08   16.80
   9   1  -7  219.78   18.80
  -9   1   7  104.09   11.90
   9  -1  -7  198.98   16.90
  -9  -1   7  129.19   13.70
  -9  -1   7  103.99   12.70
  -9  -1   7  119.19   10.70
  -9   1  -7  157.38   14.50
   9  -1  -7  187.58   16.40
   9  -3   7 1850.91  124.69
   9   3  -7 1601.44  124.39
  -9   3   7 2129.99  137.59
   9  -3   7 1915.41  127.99
  -9   3   7 1942.01  138.19
  -9   3   7 1909.51  137.69
  -9  -3  -7 1930.51  141.09
  -9   3   7 2036.70  137.49
   9   3  -7 1640.64  125.19
   9   3  -7 1850.41  124.89
  -9  -3   7 2002.90  141.29
  -9   3  -7 1822.82  140.49
  -9   3  -7 1838.22  139.19
  -9   3  -7 2232.78  141.79
   9   3   7 1659.93  131.49
  -9   3  -7 1894.11  140.19
   9   3   7 1748.23  123.89
  -9   3  -7 1912.61  139.79
   9   5  -7  431.96   35.40
  -9   5   7  465.85   35.80
   9   5  -7  390.36   35.40
   9   5  -7  393.66   34.80
   9  -5   7  469.85   37.40
   9  -5   7  461.95   34.70
  -9   5   7  468.75   33.20
  -9   5   7  441.36   39.00
  -9   5   7  492.25   33.00
   9   5  -7  399.36   34.70
  -9   5   7  444.76   33.50
   9   5  -7  416.26   34.50
   9  -5   7  436.86   32.00
   9   5   7  369.46   35.00
  -9   5  -7  400.86   38.90
  -9   5  -7  448.16   37.30
  -9  -5   7  483.35   39.40
   9   5   7  489.65   47.60
   9   5   7  409.16   33.10
  -9   5  -7  421.56   36.80
  -9   5  -7  373.66   37.40
  -9  -5   7  524.55   40.20
   9   7  -7  426.26   36.60
  -9   7   7  497.45   39.70
   9  -7   7  431.86   37.40
   9   7  -7  459.65   36.80
   9   7  -7  364.86   35.10
   9   7  -7  440.66   36.70
  -9   7   7  442.06   32.20
   9  -7   7  409.86   34.60
   9   7   7  428.56   34.80
   9   7   7  350.56   32.60
  -9   7  -7  390.96   38.50
  -9  -7   7  444.06   40.40
  -9   7  -7  397.76   38.40
  -9   7  -7  475.85   38.60
  -9   7  -7  496.65   39.40
   9   7   7  416.16   36.60
  -9   7  -7  422.16   37.50
  -9  -7   7  459.65   40.30
   9   9  -7  253.27   28.40
   9   9  -7  269.17   28.70
   9   9  -7  298.07   30.50
   9   9  -7  312.27   29.60
  -9   9   7  306.67   24.60
  -9   9   7  362.86   31.20
   9  -9   7  304.17   30.70
  -9   9   7  324.77   30.60
  -9   9  -7  336.87   30.70
  -9   9  -7  260.57   30.00
   9   9   7  291.57   29.90
  -9   9  -7  313.27   29.40
  -9   9  -7  258.67   29.10
   9   9   7  329.97   28.50
   9   9   7  297.77   30.30
   9   9   7  287.97   25.80
  -9  -9   7  298.77   31.90
   9  11  -7  263.87   31.80
  -9  11   7  264.37   25.00
  -9  11   7  312.77   32.00
   9  11  -7  271.07   29.70
  -9  11   7  294.17   30.30
   9 -11   7  283.47   32.10
   9  11  -7  295.07   31.10
  -9  11   7  306.87   30.30
   9  11  -7  273.47   30.30
   9  11  -7  263.57   31.90
   9  11   7  302.57   26.90
  -9  11  -7  301.27   30.10
   9  11   7  310.87   32.40
   9  11   7  280.47   28.70
  -9 -11   7  293.67   33.00
  -9 -11   7  298.07   32.10
  -9  11  -7  276.27   30.20
  -9  11  -7  252.27   29.60
  -9  11  -7  266.87   31.70
   9  11   7  306.97   31.60
  -9  13   7  214.38   26.80
  -9  13   7  260.67   30.80
   9  13  -7  157.58   26.00
   9  13  -7  176.28   29.10
   9  13  -7  208.68   30.60
   9  13  -7  154.28   26.10
   9  13  -7  154.48   28.10
  -9  13   7  232.78   31.10
   9  13   7  223.08   24.70
  -9 -13   7  195.08   31.90
  -9  13  -7  188.38   28.80
  -9  13  -7  203.68   28.60
   9  13   7  178.78   28.10
  -9  13  -7  180.78   28.70
  -9  13  -7  246.38   35.60
   9  13   7  223.98   31.70
  -9  -1  -9 1201.38   94.19
   9   1  -9 1408.36   98.59
   9   1  -9 1348.47   96.29
   9   1  -9 1388.46   98.59
   9  -1   9 1302.37  102.59
  -9   1   9 1135.29   91.99
  -9   1   9 1423.06   94.19
   9   1  -9 1431.86   97.99
   9  -1   9 1358.96   98.39
  -9   1  -9 1364.86   93.59
   9  -1  -9 1296.37   95.99
  -9   1  -9 1302.27   94.39
  -9  -1   9 1265.77   93.69
   9   1   9 1401.56   98.29
  -9  -1   9 1355.56   90.99
  -9  -1   9 1168.58   93.79
   9   1   9 1490.95  100.59
   9   1   9 1171.48  102.49
   9  -1  -9 1391.46   95.99
   9  -1  -9 1269.97   96.49
   9  -3   9  863.51   70.69
  -9   3   9  863.91   64.19
   9   3  -9  970.90   66.49
   9   3  -9 1027.30   68.49
  -9  -3  -9  967.30   68.99
   9  -3   9  873.21   67.29
  -9   3   9  985.60   66.69
  -9   3   9  815.42   63.79
   9   3  -9  873.31   67.49
   9   3  -9  838.52   67.89
  -9   3  -9 1008.40   67.49
   9   3   9  900.71   66.59
   9   3   9  838.42   74.29
  -9  -3   9  734.03   67.09
  -9   3  -9  907.31   68.19
  -9   3  -9  849.32   66.89
  -9   3  -9  800.22   67.39
  -9  -3   9  921.41   68.39
   9   3   9  850.81   68.89
   9   5  -9  932.31   72.79
   9   5  -9  985.80   72.19
  -9   5   9 1032.10   73.99
   9  -5   9  963.80   75.59
   9  -5   9  924.21   71.99
  -9   5   9 1020.50   77.59
  -9   5  -9 1042.60   78.19
   9   5   9  991.50   84.49
  -9  -5   9 1037.90   80.69
  -9  -5   9 1092.69   80.69
  -9   5  -9 1099.09   80.39
  -9   5  -9  889.11   80.59
  -9   5  -9 1095.99   79.19
   9   7  -9  537.65   44.00
   9   7  -9  514.45   44.90
   9   7  -9  507.35   43.60
   9  -7   9  432.76   44.30
  -9   7   9  575.44   38.80
   9   7  -9  554.14   44.40
   9  -7   9  522.25   42.70
  -9   7   9  554.14   46.90
  -9   7  -9  479.95   45.70
   9   7   9  531.15   42.20
   9   7   9  488.85   44.20
   9   7   9  495.85   57.79
  -9  -7   9  484.05   46.60
   9   7   9  488.55   40.40
  -9  -7   9  512.75   46.60
  -9   7  -9  588.64   45.70
  -9   7  -9  445.86   44.60
  -9   7  -9  528.65   44.70
   9   9  -9  131.69   22.40
   9   9  -9  187.18   28.00
  -9   9   9  246.48   25.10
  -9   9   9  189.88   15.20
   9   9  -9  174.78   25.50
   9   9  -9  162.68   24.60
  -9   9   9  202.28   17.60
  -9   9   9  239.68   25.10
   9  -9   9  200.48   28.90
   9  -9   9  183.68   21.50
   9   9   9  201.78   22.00
   9   9   9  235.78   26.10
   9   9   9  205.88   23.90
  -9   9  -9  147.59   23.30
  -9   9  -9  135.69   23.70
  -9   9  -9  175.68   25.20
  -9  -9   9  261.17   27.20
   9   9   9  275.67   44.10
  -9  -9   9  212.38   28.10
  -9   9  -9  140.49   25.00
   9   9   9  209.98   20.00
  -9  11   9  197.68   38.60
   9  11  -9  192.18   22.50
   9  11  -9  173.28   25.40
   9  11  -9  142.99   24.10
   9  11  -9  174.38   27.00
  -9  11   9  159.08   24.80
   9  11  -9  150.68   25.50
  -9  11  -9  194.78   24.00
   9  11   9  127.09   18.10
  -9  11  -9  147.29   23.90
  -9 -11   9  103.99   23.40
  -9 -11   9  147.19   27.20
   9  11   9  131.89   23.80
  -9  11  -9  161.68   27.70
   9  11   9  122.09   22.70
   9  11   9  149.49   21.60
  -9  11  -9  158.58   23.90
  -9  13   9   93.89   19.60
  -9  13   9   62.09   17.60
  -9  13   9   45.30   14.60
   9  13  -9   49.99   16.80
   9  13  -9   60.69   18.30
   9  13  -9   41.20   16.00
   9  13  -9   46.00   14.00
   9  13  -9   61.99   17.80
  -9  13  -9   70.29   18.80
   9  13   9   61.59   18.10
  -9  13  -9   22.90   12.40
   9  13   9   67.29   18.00
  -9  13  -9   81.89   19.20
   9  13   9   61.09   15.20
  -9 -13   9   45.60   16.20
  -9  13  -9   58.79   19.50
   9  -1  11  557.64   47.20
   9   1 -11  640.04   48.50
  -9  -1 -11  660.23   49.30
   9   1 -11  626.34   46.90
   9  -1  11  556.94   51.89
   9   1 -11  581.84   47.30
  -9   1  11  562.74   47.70
   9   1 -11  609.44   45.30
   9  -1 -11  642.64   46.90
   9   1  11  575.94   49.20
  -9  -1  11  639.74   48.50
   9   1  11  556.64   46.90
  -9   1 -11  570.94   48.30
  -9   1 -11  498.85   47.50
   9  -1 -11  570.34   45.70
  -9  -1  11  540.35   48.00
   9   1  11  480.35   51.29
   9  -1 -11  635.54   45.30
  -9   1 -11  635.74   47.90
   9   3 -11  517.05   45.60
  -9   3  11  527.05   39.60
   9   3 -11  503.95   38.70
  -9  -3 -11  430.36   39.30
  -9   3  11  409.36   35.30
   9   3 -11  472.65   45.70
   9  -3  11  480.05   39.90
   9  -3  11  433.86   43.30
   9   3  11  403.06   45.40
  -9   3 -11  447.86   39.60
  -9   3 -11  501.85   40.30
  -9  -3  11  432.96   39.50
  -9  -3  11  389.46   38.60
  -9   3 -11  429.46   38.00
   9  -5  11  341.87   35.80
   9   5 -11  330.77   31.90
  -9   5  11  367.36   34.20
   9   5 -11  360.66   32.90
   9  -5  11  329.77   31.80
   9   5 -11  329.27   32.60
   9   5 -11  356.46   31.80
  -9   5  11  349.17   29.80
  -9   5 -11  329.47   33.70
   9   5  11  383.66   44.70
   9   5  11  363.96   30.40
   9   5  11  367.76   34.20
  -9  -5  11  424.16   36.90
  -9  -5  11  360.26   36.60
  -9   5 -11  445.56   37.30
  -9   5 -11  378.26   34.60
  -9   5 -11  362.66   36.10
  -9   7  11  352.16   37.60
   9   7 -11  406.66   37.00
   9  -7  11  349.87   35.60
  -9   7  11  397.06   40.70
  -9   7  11  440.26   32.90
   9   7 -11  424.26   37.70
   9   7 -11  467.75   37.60
   9  -7  11  421.06   40.40
   9   7 -11  395.96   37.80
   9   7  11  387.76   37.70
  -9  -7  11  421.86   41.00
  -9   7 -11  497.25   42.40
   9   7  11  349.27   33.00
   9   7  11  408.06   57.69
  -9   7 -11  469.45   39.40
  -9  -7  11  407.46   41.30
  -9   7 -11  443.26   41.20
  -9   7 -11  385.16   38.60
   9   9 -11  420.36   44.30
  -9   9  11  429.96   42.20
  -9   9  11  484.65   44.80
   9   9 -11  431.46   48.70
   9  -9  11  371.46   37.20
   9   9 -11  400.36   41.40
   9  -9  11  357.66   40.80
  -9   9  11  470.75   34.20
   9   9 -11  319.77   36.90
  -9   9 -11  399.86   43.80
   9   9  11  419.26   37.10
  -9   9 -11  478.15   43.40
  -9  -9  11  456.85   44.80
  -9   9 -11  463.45   43.20
  -9   9 -11  418.86   43.20
   9   9  11  510.65   46.60
   9   9  11  446.46   62.59
  -9  -9  11  463.75   46.00
   9  11 -11  231.78   30.80
   9  11 -11  225.38   32.80
   9 -11  11  216.08   34.90
  -9  11  11  321.17   33.10
  -9  11  11  246.58   30.30
   9  11 -11  205.68   31.40
   9  11 -11  198.88   31.20
  -9 -11  11  233.68   36.00
  -9  11 -11  206.88   33.10
  -9  11 -11  298.27   31.50
   9  11  11  273.37   25.50
  -9  11 -11  212.28   31.80
   9  11  11  260.97   31.40
   9  11  11  240.08   27.20
  -9  11 -11  262.87   33.70
   9  11  11  290.37   32.80
   9  13 -11  186.88   31.10
  -9  13  11  125.69   25.20
  -9  13  11  143.99   25.60
   9  13 -11  146.49   27.90
  -9  13  11  152.28   26.70
   9  13 -11  135.39   26.60
   9  13 -11  134.69   28.70
   9  13  11  122.39   21.90
  -9  13 -11  177.58   29.80
  -9 -13  11  141.39   28.70
  -9  13 -11  125.59   24.50
   9  13  11  159.08   29.60
  -9  13 -11  143.99   28.00
   9  13  11  142.89   27.40
  -9   1  13  762.32   63.19
   9   1 -13  824.72   64.79
   9   1 -13  873.91   62.39
   9   1 -13  833.92   65.39
   9  -1  13  853.11   71.49
   9  -1  13  798.32   64.49
   9   1 -13  852.51   64.49
  -9   1  13  844.82   66.69
  -9  -1 -13  807.02   65.69
   9   1  13  804.92   66.79
   9   1  13  708.63   69.69
  -9   1 -13  816.62   66.09
   9  -1 -13  838.62   61.79
  -9   1 -13  831.32   65.19
  -9   1 -13  859.11   67.19
  -9  -1  13  820.12   65.29
   9  -1 -13  790.42   62.59
   9   1  13  848.92   64.49
  -9  -1  13  806.72   66.59
   9  -1 -13  804.82   61.59
   9   3 -13  726.43   57.99
   9  -3  13  734.73   65.89
   9  -3  13  803.82   60.59
   9   3 -13  702.43   60.59
  -9   3  13  682.93   55.49
   9   3 -13  671.03   59.19
  -9   3  13  792.92   60.59
   9   3 -13  718.13   60.49
  -9  -3 -13  728.43   60.09
  -9   3 -13  622.84   58.89
   9   3  13  799.12   63.09
   9   3  13  831.12   59.89
  -9  -3  13  740.33   59.89
  -9   3 -13  745.13   60.09
  -9   3 -13  784.02   59.59
  -9  -3  13  696.43   60.49
   9   3  13  838.42   70.89
   9   5 -13  491.35   43.60
   9   5 -13  443.46   41.60
  -9   5  13  543.25   45.00
  -9   5  13  478.25   38.60
   9   5 -13  489.85   44.70
   9  -5  13  468.55   42.80
   9   5 -13  435.26   43.00
   9  -5  13  539.65   49.10
  -9   5 -13  447.56   42.70
  -9  -5  13  520.25   45.20
   9   5  13  532.95   57.29
  -9   5 -13  493.35   45.10
   9   5  13  563.74   42.00
  -9  -5  13  476.55   45.70
  -9   5 -13  444.86   43.80
   9   5  13  517.35   45.90
  -9   5 -13  464.05   43.10
  -9   7  13  390.06   40.20
   9  -7  13  406.96   37.60
   9  -7  13  389.16   42.10
   9   7 -13  391.66   37.20
   9   7 -13  396.56   37.00
  -9   7  13  430.46   32.20
  -9   7  13  386.06   40.60
   9   7 -13  363.76   37.90
   9   7 -13  375.66   37.90
   9   7  13  518.15   66.19
   9   7  13  368.36   38.20
  -9  -7  13  396.36   41.10
  -9  -7  13  365.26   39.30
  -9   7 -13  425.16   41.30
  -9   7 -13  364.66   37.80
  -9   7 -13  377.96   39.90
   9   7  13  388.06   34.00
  -9   7 -13  367.16   38.10
  -9   9  13  225.68   19.30
   9   9 -13  274.37   30.40
   9   9 -13  212.28   31.50
   9   9 -13  240.48   28.10
   9   9 -13  211.98   27.60
   9  -9  13  216.88   35.20
  -9   9  13  252.77   30.40
   9  -9  13  218.18   30.30
  -9  -9  13  209.98   33.20
  -9   9 -13  193.68   31.20
  -9   9 -13  223.38   29.40
   9   9  13  255.97   24.30
  -9   9 -13  205.68   29.70
   9   9  13  244.98   33.90
  -9   9 -13  206.98   30.00
   9   9  13  197.98   25.60
  -9  -9  13  188.78   28.90
  -9  11  13   69.19   19.40
   9  11 -13   81.39   20.40
   9  11 -13   99.19   22.80
   9 -11  13  130.39   27.30
  -9  11  13  103.99   22.40
   9  11 -13  126.99   23.70
   9  11 -13  102.59   23.10
  -9  11 -13  104.39   22.50
  -9 -11  13   89.79   24.00
   9  11  13   87.09   17.50
  -9  11 -13  113.39   22.90
  -9  11 -13  113.59   24.60
   9  11  13  101.79   16.60
   9  11  13   73.19   20.00
  -9  11 -13  116.39   25.10
   9  11  13   75.39   20.30
   9   1 -15  230.88   23.90
  -9   1  15  200.78   29.60
   9   1 -15  203.58   21.00
  -9   1  15  180.98   24.50
  -9  -1 -15  221.48   25.30
   9  -1  15  179.88   31.50
   9   1 -15  211.98   22.10
   9  -1  15  186.28   24.80
  -9   1 -15  214.38   25.90
  -9  -1  15  225.48   28.30
   9   1  15  195.48   28.10
  -9  -1  15  179.48   27.60
   9   1  15  134.49   28.00
  -9   1 -15  251.07   26.60
   9  -1 -15  221.58   20.90
  -9   1 -15  199.68   23.90
   9   1  15  229.48   27.10
   9   3 -15  135.19   21.50
  -9   3  15   96.39   20.60
   9   3 -15  164.78   23.40
   9  -3  15  131.29   27.60
  -9  -3 -15  158.28   22.90
   9  -3  15  127.99   20.40
  -9   3  15   71.29   14.00
   9   3 -15  134.39   16.70
   9   3 -15  168.68   22.20
   9   3  15  102.39   17.40
  -9   3 -15  134.79   20.70
   9   3  15  131.79   29.60
  -9  -3  15  100.79   19.20
  -9   3 -15  136.29   22.30
  -9  -3  15   88.19   18.70
  -9   3 -15  147.39   23.20
   9   3  15   96.79   20.40
  -9   3 -15  181.18   24.80
   9   5 -15  237.18   26.60
   9  -5  15  246.38   37.40
   9   5 -15  249.97   28.70
   9   5 -15  280.47   31.20
  -9   5  15  220.98   33.80
   9  -5  15  252.37   28.70
   9   5 -15  258.37   30.00
  -9   5  15  287.67   31.80
  -9   5  15  269.57   24.90
  -9   5 -15  254.37   29.80
   9   5  15  306.47   27.90
  -9   5 -15  206.58   26.90
   9   5  15  305.87   48.60
  -9   5 -15  276.87   30.10
  -9   5 -15  246.48   29.90
  -9  -5  15  303.97   31.60
   9   5  15  244.78   30.30
  -9  -5  15  217.28   33.70
   9  -7  15   89.29   18.80
  -9   7  15  118.99   25.50
  -9   7  15  144.19   17.60
   9   7 -15  174.18   26.50
  -9   7  15  124.09   25.10
   9  -7  15   91.59   24.90
  -9   7 -15  169.08   27.50
   9   7  15   93.39   20.20
  -9  -7  15  109.79   23.40
  -9   7 -15  179.08   26.20
  -9   7 -15  169.98   27.80
  -9  -7  15  120.89   26.20
   9   7  15  109.79   17.00
   9   7  15  112.79   33.60
  -9   9  15   56.39    9.50
   9   9 -15   74.69   19.10
   9   9 -15   70.09   17.20
   9  -9  15   49.80   19.90
  -9   9  15   47.90   17.60
   9   9 -15   60.69   17.10
   9   9 -15   48.30   16.50
   9   9  15   57.59   29.00
  -9   9 -15   45.30   16.20
   9   9  15   55.29   12.80
  -9  -9  15   40.90   17.10
  -9  -9  15   48.10   15.90
   9   9  15   48.20   16.90
  -9   9 -15   35.20   15.40
  -9   9 -15   27.90   13.70
  -9   9 -15   63.79   17.70
   9   9  15   48.20   14.00
   9  11 -15   76.99   21.00
  -9  11  15  106.59   24.00
  -9  11 -15  150.78   26.90
   9  11  15  106.59   24.80
  -9   1  17  707.13   65.19
  -9  -1 -17  644.24   59.69
   9   1 -17  649.74   55.29
  -9   1  17  658.53   62.99
   9  -1  17  667.33   55.89
   9   1 -17  653.53   52.19
   9   1 -17  677.13   54.29
   9   1  17  465.25   87.59
   9   1  17  618.74   58.39
  -9   1 -17  794.82   62.19
  -9  -1  17  650.03   58.69
   9   1  17  653.03   55.69
   9   3 -17 1105.19   84.89
   9  -3  17  958.00   82.29
  -9   3  17 1005.30   89.69
  -9   3  17 1020.00   83.19
   9   3 -17 1094.29   82.59
   9  -3  17 1047.60   93.49
   9   3 -17 1020.80   84.19
   9   3 -17 1006.50   79.99
  -9   3 -17 1161.18   88.89
  -9  -3  17 1076.49   90.99
  -9  -3  17 1068.19   87.59
   9   3  17  971.70   89.09
  -9   3 -17 1256.57   92.29
   9   3  17 1074.19   96.89
  -9   3 -17 1014.40   86.99
   9   5 -17  454.25   45.60
   9   5 -17  497.15   44.80
  -9   5  17  477.95   50.19
   9   5 -17  517.05   47.20
  -9   5  17  462.95   40.50
  -9   5  17  420.46   48.20
   9  -5  17  381.76   49.30
   9   5 -17  463.75   42.40
   9  -5  17  390.56   43.00
  -9   5 -17  478.45   45.90
  -9   5 -17  474.55   47.80
  -9   5 -17  513.15   47.10
   9   5  17  472.15   47.70
   9   5  17  519.95   69.89
   9   5  17  468.85   42.30
  -9  -5  17  434.96   49.50
  -9  -5  17  438.36   46.00
  -9   5 -17  482.85   47.00
   9   7 -17  198.78   31.70
  -9   7  17  163.78   31.40
   9   7 -17  205.48   29.80
  -9   7  17  160.08   31.70
   9  -7  17  171.38   28.40
   9  -7  17  181.88   36.30
   9   7 -17  200.78   30.10
  -9   7  17  187.48   20.40
   9   7 -17  148.39   24.70
  -9  -7  17  184.98   34.10
  -9  -7  17  191.18   29.70
   9   7  17  218.88   46.10
   9   7  17  203.68   25.90
  -9   7 -17  159.38   27.30
  -9   7 -17  198.98   31.50
  -9   7 -17  171.88   28.60
   9   7  17  218.38   34.70
  -9   7 -17  244.68   35.20
   9   9 -17  223.48   39.80
  -9   9  17  364.76   64.69
  -9   9  17  278.17   24.30
   9   9 -17  219.28   37.00
   9   9 -17  253.67   41.30
   9   9 -17  214.88   32.50
   9  -9  17  223.48   41.90
   9   9  17  227.38   51.59
   9   9  17  271.07   28.20
  -9   9 -17  226.58   36.90
   9   9  17  224.68   35.90
  -9  -9  17  210.68   45.90
  -9   9 -17  217.38   40.90
  -9  -9  17  292.47   43.80
   9   9  17  265.77   30.60
  -9   9 -17  198.68   38.10
   9  -1  19  311.97   51.09
  -9   1  19  316.37   34.70
   9   1 -19  292.57   30.80
   9   1 -19  294.97   31.80
   9  -1  19  348.37   38.10
   9  -1  19  397.46   37.40
  -9   1  19  343.37   46.80
   9   1 -19  313.37   34.00
  -9  -1 -19  340.47   37.60
  -9  -1  19  333.27   46.30
  -9  -1  19  385.86   37.70
   9   1  19  293.57   49.80
  -9   1 -19  291.17   35.90
   9   1  19  349.37   35.20
   9   1  19  355.46   38.90
   9  -3  19   97.59   27.50
   9  -3  19   90.39   26.90
  -9   3  19  101.29   17.90
  -9   3  19  104.19   25.10
   9   3  19  175.08   38.70
  -9   3 -19   62.69   18.90
  -9  -3  19  107.29   25.10
   9   3  19   82.79   21.90
   9   3  19   84.59   17.80
  -9   3 -19   23.00   13.50
  -9  -3  19   73.79   18.10
  -9   3 -19   47.10   16.20
  -9   5  19  186.08   23.00
   9   5 -19  130.39   25.80
   9  -5  19  137.99   30.20
   9   5 -19  135.39   21.90
   9  -5  19  197.38   37.00
  -9   5  19  163.08   31.00
  -9   5  19  159.38   32.60
   9   5 -19  191.28   30.20
   9   5 -19  126.39   23.60
   9   5  19  128.69   21.30
  -9   5 -19  143.29   26.90
   9   5  19  193.18   44.40
   9   5  19  149.29   27.60
  -9   5 -19  120.29   27.10
  -9  -5  19  183.88   35.30
  -9  -5  19  160.68   26.30
  -9   5 -19  132.49   26.00
   9   7 -19   94.59   22.70
   9   7 -19   84.69   19.30
   9   7 -19  105.29   26.30
   9  -7  19   93.79   28.80
  -9   7  19  113.99   19.40
  -9   7  19   58.69   24.20
  -9   7  19   93.79   25.70
   9   7 -19   80.59   30.10
   9  -7  19   42.30   20.50
   9   7  19  134.49   28.00
  -9   7 -19   84.29   21.90
  -9   7 -19  106.99   23.20
   9   7  19  133.39   20.60
  -9  -7  19   97.69   22.30
   9   7  19  101.19   37.70
  -9   7 -19   84.49   24.00
  -9   7 -19  103.49   24.60
   9  -1  21  157.78   29.20
   9  -1  21  182.98   56.99
  -9   1  21  239.58   41.00
   9  -1  21  207.68   30.50
  -9   1  21  182.88   29.40
  -9  -1 -21  252.67   35.70
   9   1  21  190.38   32.00
  -9   1 -21  228.28   33.60
   9   1  21  305.07   75.69
   9   1  21  198.68   28.60
  -9  -1  21  231.78   34.00
  -9  -1  21  293.57   50.49
   9  -3  21  235.48   35.70
   9  -3  21  161.48   28.90
   9  -3  21  243.68   52.69
  -9   3  21  203.88   38.90
   9   3 -21  246.48   31.60
   9   3 -21  264.57   30.80
  -9   3  21  268.67   33.00
  -9   3 -21  262.57   33.60
  -9  -3  21  273.77   37.60
   9   3  21  295.57   56.09
   9   3  21  191.68   38.50
  -9  -3  21  225.18   41.40
 -10   0   0    3.90    9.50
 -10   0   0    3.20    3.00
 -10   0   0    1.10    3.20
  10   0   0    4.50    1.90
  10   0   0   -0.50    3.20
  10   0   0    1.60    3.30
  10   0   0   -3.00    2.80
 -10   0   0   -1.60    3.60
  10   0   0    2.10    3.30
  10   0   0   -0.60   10.40
 -10   0   0   -3.20    2.90
  10   2   0 4217.68  274.87
 -10  -2   0 4740.53  339.87
  10   2   0 3758.12  275.17
  10   2   0 3987.10  275.47
 -10   2   0 4890.41  331.97
  10   2   0 4167.78  274.97
  10   2   0 3780.92  282.47
 -10   4   0   70.49    7.90
  10  -4   0   79.89    8.70
 -10   4   0   76.49    8.00
  10   4   0   98.89   11.00
 -10   4   0   73.39    8.90
 -10   4   0   85.89   11.80
 -10  -4   0   87.69   10.60
  10   4   0   69.79    9.60
 -10   4   0   77.89    7.80
 -10   4   0   85.89    7.80
 -10   4   0   89.79    7.70
  10  -4   0   65.69    6.20
 -10   6   0 3016.80  221.88
  10   6   0 3388.86  223.78
 -10   6   0 3324.67  222.58
 -10   6   0 3389.36  225.78
  10  -6   0 3061.49  218.98
  10   6   0 3143.79  223.78
 -10   6   0 3294.47  221.68
 -10   6   0 3038.20  223.28
 -10   8   0  135.49   19.40
  10   8   0  136.89   15.50
 -10   8   0  120.29   12.90
  10   8   0  109.19   16.40
 -10   8   0  123.69   12.50
 -10   8   0  135.59   15.00
 -10  10   0  739.43   57.89
  10  10   0  758.72   58.49
  10 -10   0  688.63   56.39
 -10  10   0  702.23   60.29
 -10  10   0  728.13   55.19
  10  10   0  657.33   57.29
  10  10   0  733.43   57.29
 -10  12   0   59.89   13.70
  10  12   0   41.90   12.20
 -10 -12   0   44.00   12.90
 -10  12   0   38.50    9.70
  10  12   0   57.09   14.90
 -10  12   0   51.69   22.60
  10  12   0   53.79   15.50
  10  12   0   56.99   14.70
 -10  12   0   38.70    9.20
 -10  14   0  536.95   53.09
 -10  14   0  491.35   50.09
  10  14   0  600.24   54.79
  10  14   0  575.94   51.69
  10  14   0  522.15   49.40
  10  14   0  452.25   47.40
 -10  14   0  528.55   48.20
  10   0   2  890.71   60.59
  10   0   2  920.81   60.59
  10   0  -2  737.33   59.49
  10   0  -2  736.23   58.49
 -10   0  -2  798.02   57.19
  10   0   2  949.90   60.99
 -10   0  -2  797.82   60.29
  10   0   2  838.92   64.69
 -10   0   2  833.92   57.39
  10   0   2  899.01   59.69
 -10   0  -2  784.72   56.79
 -10  -2  -2  162.28   22.10
  10  -2   2  148.89   14.00
  10   2  -2  140.49   11.70
  10  -2   2  117.59   11.90
  10  -2   2  136.69   10.70
 -10   2   2  134.49   10.30
  10   2  -2  112.59   12.30
 -10   2   2  144.39   11.60
 -10   2   2  157.68   13.50
 -10  -2  -2  147.69   13.20
  10  -2   2  149.09   11.50
 -10   2   2  155.68   10.70
 -10  -2  -2  133.79   13.20
 -10   2  -2  137.09   13.30
 -10  -2   2  138.19   12.30
  10   2   2  124.59   11.90
  10   2   2  126.09   12.30
 -10   2  -2  123.99   12.90
 -10   2  -2  142.09   12.10
 -10  -2   2  171.68   24.20
 -10   2  -2  146.79   11.50
 -10   2  -2  120.39   11.90
 -10  -2   2  137.29   12.70
 -10   2  -2  127.19   12.20
 -10  -2   2  135.49   12.80
  10   2   2   93.59   17.80
 -10  -2   2  140.79   12.00
 -10   4   2 1890.61  117.99
  10   4  -2 1521.55  109.69
 -10   4   2 1901.31  120.59
  10  -4   2 1519.75  107.09
 -10   4   2 1854.71  120.89
  10  -4   2 1815.12  107.99
 -10   4   2 1915.11  121.39
  10   4  -2 1450.85  109.19
  10   4  -2 1482.95  109.79
 -10   4  -2 1755.02  120.79
  10   4   2 1535.55  109.79
 -10   4  -2 1676.53  121.99
 -10   4  -2 1586.44  117.79
 -10   4  -2 1643.64  119.89
  10   4   2 1569.94  108.89
 -10   4  -2 1491.95  119.99
  10   4   2 1592.24  120.59
 -10   4  -2 1479.55  119.79
  10   4   2 1397.76  109.39
  10  -6   2   98.79    8.30
  10   6  -2  102.49   12.70
 -10   6   2  111.29   11.90
  10   6  -2   86.79   13.00
 -10   6   2  101.09   12.90
 -10   6   2  101.79   11.10
  10  -6   2  104.49    9.60
 -10   6   2   98.99    8.80
  10   6  -2  107.59   12.70
  10  -6   2  101.79    9.70
  10  -6   2  100.19   11.30
  10   6   2   81.69   12.60
 -10   6  -2   99.19   11.50
 -10   6  -2  107.69   14.00
 -10   6  -2  117.09   11.60
 -10   6  -2  123.79   12.30
 -10   6  -2  105.39   13.10
 -10   6  -2  112.89    9.80
  10   6   2  100.59   11.10
  10   6   2   99.19   12.40
 -10   6  -2  104.19   10.80
  10  -8   2  719.93   53.89
 -10   8   2  808.52   56.89
 -10   8   2  640.14   52.59
  10   8  -2  677.23   56.09
  10   8  -2  758.32   57.19
 -10   8   2  806.72   55.59
  10  -8   2  741.93   54.79
 -10   8   2  810.12   58.79
  10   8   2  838.02   58.39
 -10   8  -2  759.82   69.89
  10   8   2  672.13   56.49
 -10   8  -2  679.63   54.59
  10  -8  -2  635.04   50.69
 -10   8  -2  689.33   55.19
 -10   8  -2  736.63   56.39
  10   8   2  769.72   56.09
 -10  -8   2  741.63   58.29
 -10  10   2  111.09   19.50
  10  10  -2  122.99   18.50
  10  10  -2  144.29   17.00
 -10  10   2  118.29   12.60
  10 -10   2  111.59   15.80
 -10  10   2  119.99   14.50
 -10  10   2  117.29   17.80
  10  10  -2  124.19   20.30
  10  10  -2   89.09   15.40
 -10  10  -2  109.69   15.90
 -10  10  -2  112.79   14.90
 -10  10  -2  130.09   13.50
 -10  10  -2  109.49   19.70
 -10  10  -2  142.19   16.70
  10  10   2   76.89   15.70
  10  10   2   69.59   14.70
 -10 -10   2   95.09   17.10
 -10 -10   2   94.09   17.60
  10  10   2  103.49   17.50
 -10  12   2  560.24   48.00
  10  12  -2  634.84   52.99
 -10  12   2  608.74   52.49
  10  12  -2  639.34   52.49
 -10  12   2  561.14   49.70
  10  12  -2  586.14   52.79
  10  12  -2  587.64   54.99
 -10  12   2  622.34   56.39
 -10  12  -2  538.65   50.59
 -10  12  -2  658.23   48.80
  10  12   2  576.24   52.49
  10  12   2  583.94   52.39
 -10  12  -2  686.53   57.99
 -10  12  -2  693.23   53.69
 -10  12  -2  718.43   51.59
 -10 -12   2  585.94   53.89
  10  12   2  595.84   51.39
  10  14  -2   10.20   11.30
 -10  14   2   11.90    8.00
  10  14  -2    5.40    9.40
  10  14  -2    4.40   10.90
 -10  14   2   13.40   10.30
  10  14  -2    7.60    9.20
 -10  14   2   11.50   11.70
  10  14   2    3.40    8.60
  10  14   2    9.10    9.10
 -10  14  -2    9.10   11.40
 -10  14  -2    0.50    7.10
  10  14   2    2.30    9.50
 -10  14  -2   -2.20    8.50
 -10  14  -2   10.80    9.20
  10  14   2   19.10   12.30
 -10   0   4    0.10    2.10
  10   0   4    1.50    2.60
  10   0  -4   -1.10    1.90
 -10   0   4    1.10    2.00
 -10   0  -4    0.80    3.20
  10   0   4    0.90    2.70
 -10   0   4    0.70    1.80
 -10   0  -4   -1.00    2.10
  10   0   4   -2.10    1.90
  10   0   4    5.70    5.30
  10   0   4   -2.70    1.80
  10   0   4    0.00    1.90
  10   0  -4   -1.40    1.90
 -10   0  -4    1.30    3.60
  10   0  -4   -0.10    2.30
 -10  -2  -4 4239.68  282.37
  10   2  -4 3891.11  252.77
 -10   2   4 3677.83  280.07
  10   2  -4 3460.05  253.57
  10  -2   4 4026.70  252.97
  10  -2   4 3719.23  255.47
  10   2  -4 3367.86  252.97
 -10  -2  -4 4516.65  284.07
  10  -2   4 3625.04  253.07
 -10   2   4 4231.98  280.77
 -10   2   4 3924.71  280.27
 -10   2  -4 3821.72  283.07
 -10   2  -4 4278.57  282.67
  10   2   4 3505.85  252.57
 -10  -2   4 3966.30  281.87
 -10   2  -4 4165.68  281.77
  10  -4   4  133.99   12.80
  10  -4   4  114.09   13.90
  10   4  -4  138.99   13.70
  10  -4   4  144.79   10.50
  10   4  -4  143.69   14.30
  10  -4   4  134.99   12.50
  10   4  -4  123.29   13.60
  10   4  -4  143.39   13.80
 -10   4  -4  139.99   13.70
  10   4   4  139.69   13.70
 -10   4  -4  113.39   14.30
 -10   4  -4  136.49   15.30
 -10   4  -4  129.19   13.90
  10   4   4  133.09   12.80
 -10   4  -4  182.38   15.20
  10   4   4  112.69   22.70
  10   4   4  115.19   13.50
 -10   4  -4  170.88   14.40
  10   6  -4 1365.26   98.69
  10  -6   4 1470.95   94.69
  10  -6   4 1377.06   95.89
  10   6  -4 1286.37   98.29
  10   6  -4 1346.67   98.79
  10  -6   4 1440.46   98.69
  10  -6   4 1328.17   99.29
 -10   6   4 1379.56  100.09
 -10   6   4 1437.86  100.19
  10   6   4 1224.28   98.19
  10   6   4 1449.95  111.99
 -10  -6   4 1585.74  103.19
 -10   6  -4 1213.28  101.09
  10   6   4 1248.88   98.69
 -10   6  -4 1313.17   96.49
 -10   6  -4 1420.46   99.79
  10   6   4 1286.37   96.69
 -10   6  -4 1433.36  100.19
 -10   6  -4 1423.66  100.59
 -10   6  -4 1355.76  100.19
  10   6   4 1392.46   97.99
 -10   6  -4 1342.97   99.29
  10  -8   4   67.09    8.40
  10  -8   4   73.99    8.30
  10   8  -4   67.59   18.10
  10   8  -4   72.59   13.10
 -10   8   4   71.59   12.20
  10   8  -4   56.79   16.50
 -10   8   4   78.99   12.20
 -10   8   4   60.99    7.20
  10  -8   4   70.99   10.30
  10   8  -4   68.99   12.90
  10  -8   4   78.19   12.90
 -10   8   4  107.79   16.20
 -10   8  -4   85.49   12.20
  10   8   4   77.59   13.70
 -10   8  -4   72.89    8.60
 -10   8  -4   65.49   12.00
 -10   8  -4   75.69   12.60
  10   8   4   79.59   12.70
  10   8   4   63.99   10.00
  10   8   4   60.19   12.00
 -10  -8   4   85.09   14.70
 -10   8  -4   54.49   10.70
 -10   8  -4   75.49   13.90
 -10  -8   4   68.79   14.00
  10  10  -4  526.15   48.50
 -10  10   4  559.54   44.40
  10  10  -4  601.84   50.89
 -10  10   4  553.74   50.69
  10 -10   4  579.64   48.40
  10  10  -4  706.73   50.59
 -10  10   4  602.64   48.50
 -10  10   4  586.94   49.20
  10 -10   4  606.54   48.70
 -10  10  -4  685.73   50.19
 -10  10  -4  647.14   50.29
  10  10   4  546.35   52.79
  10  10   4  485.25   48.20
 -10 -10   4  603.64   51.59
 -10  10  -4  551.94   44.90
 -10 -10   4  605.44   51.89
  10  10   4  585.04   49.50
 -10  10  -4  618.94   52.49
 -10  12   4   34.70    8.00
  10  12  -4   57.69   13.50
  10  12  -4   36.80   11.70
  10  12  -4   39.50   14.20
  10  12  -4   46.60   12.70
 -10  12   4   38.00   11.90
 -10  12   4   65.69   16.40
 -10  12   4   48.30   11.40
  10  12   4   63.29   22.30
 -10  12  -4   56.59   14.00
  10  12   4   47.90   12.80
 -10 -12   4   57.19   18.60
  10  12   4   28.00   11.00
 -10  12  -4   50.39   15.30
 -10  12  -4   49.70   12.10
 -10  12  -4   44.40   12.30
 -10  12  -4   42.90    9.00
 -10  14   4  200.38   31.70
  10  14  -4  172.78   27.50
  10  14  -4  206.08   32.50
 -10  14   4  202.88   24.30
 -10  14   4  226.18   30.70
  10  14  -4  185.68   28.80
  10  14  -4  178.68   27.00
 -10  14  -4  242.58   36.40
  10  14   4  176.38   28.70
 -10  14  -4  161.68   25.10
 -10  14  -4  188.88   28.30
  10  14   4  172.78   27.30
 -10  14  -4  197.78   25.90
  10  14   4  150.58   24.50
  10   0   6 2810.22  222.38
 -10   0  -6 2507.65  192.08
  10   0   6 2846.02  222.68
 -10   0   6 2845.52  188.58
  10   0  -6 3492.55  222.18
 -10   0   6 2736.83  191.48
 -10   0  -6 3058.89  192.98
  10   0  -6 3337.87  223.88
  10   0  -6 3519.45  222.48
 -10   0   6 2566.04  190.28
  10   2  -6  102.29   10.70
 -10  -2  -6  117.59   14.20
 -10   2   6  131.59   12.20
  10   2  -6  130.29   13.10
  10  -2   6  128.39   17.30
 -10   2   6  127.69   11.10
 -10   2   6  116.49   10.60
  10   2  -6  112.19   12.90
 -10   2   6  128.29   12.10
  10  -2   6  122.39   12.90
 -10   2   6  135.79   11.30
  10   2  -6  107.59   12.30
 -10   2   6  117.59   12.20
 -10   2  -6  119.49   14.50
 -10   2  -6  128.09   13.50
  10   2   6   94.39   17.70
 -10   2  -6  112.39   13.10
 -10   2  -6  142.49   17.20
  10   2   6  126.79   13.20
  10   2   6  126.59   12.80
 -10  -2   6  119.99   15.50
  10   4  -6 2071.19  144.29
 -10   4   6 2503.75  158.88
 -10   4   6 2176.88  159.48
 -10   4   6 2510.25  158.58
 -10   4   6 2458.65  158.88
  10  -4   6 2300.17  146.39
  10  -4   6 2062.69  140.59
  10   4  -6 2167.78  143.39
  10   4  -6 1821.02  142.89
 -10  -4   6 2457.95  164.48
 -10   4  -6 1966.20  161.68
 -10   4  -6 2320.57  161.98
 -10  -4   6 2271.67  163.88
  10   4   6 1934.11  152.88
 -10   4  -6 2173.38  162.88
  10   4   6 2033.70  142.49
  10   4   6 1806.02  143.89
 -10   4  -6 2090.09  162.48
  10   6  -6  141.59   15.90
  10   6  -6  107.89   16.00
  10  -6   6  117.29   13.90
 -10   6   6  128.19   15.90
 -10   6   6  125.99    9.70
  10   6  -6  136.89   15.90
  10  -6   6  141.59   18.20
  10   6  -6  121.19   15.10
 -10   6  -6  132.79   16.20
 -10  -6   6  106.29   17.20
  10   6   6  105.69   12.80
 -10   6  -6  105.69   15.40
  10   6   6  130.49   14.60
  10   6   6  128.69   15.40
  10   6   6  157.98   30.30
 -10   6  -6  107.79   16.70
 -10  -6   6  115.79   17.70
 -10   6  -6  103.89   15.10
 -10   6  -6  155.48   16.20
  10  -8   6 1230.18   85.49
 -10   8   6 1201.78   90.09
  10  -8   6 1098.39   79.89
  10   8  -6  999.70   83.39
  10   8  -6 1094.79   83.59
 -10   8   6 1262.17   90.69
 -10   8   6 1249.47   84.39
  10   8  -6 1149.78   84.49
  10   8  -6 1133.99   84.99
  10   8   6 1010.00   80.69
  10   8   6 1151.58   84.79
 -10  -8   6 1296.67   93.09
 -10   8  -6 1192.98   89.29
 -10  -8   6 1240.98   92.69
 -10   8  -6 1033.30   89.09
 -10   8  -6 1221.18   89.59
  10   8   6 1248.08  100.29
 -10   8  -6 1117.09   90.39
  10   8   6 1116.79   82.79
  10   8   6 1029.10   84.29
  10  10  -6   51.99   12.40
  10  10  -6   34.00   11.60
  10 -10   6   48.10   10.60
 -10  10   6   62.19   13.70
 -10  10   6   47.50   11.30
 -10  10   6   46.90   11.30
 -10  10   6   43.10    7.10
  10  10  -6   38.60   10.20
  10 -10   6   38.00   11.80
  10  10  -6   37.00   11.50
 -10  10  -6   45.90   12.70
  10  10   6   46.10    9.00
 -10 -10   6   54.29   14.10
  10  10   6   36.60   11.10
 -10  10  -6   49.70   12.10
  10  10   6   52.89   13.60
 -10  10  -6   48.00   12.10
 -10 -10   6   55.49   14.00
 -10  10  -6   25.90    9.40
  10  10   6   59.09   12.30
 -10  12   6  628.54   63.09
  10  12  -6  525.55   49.00
  10  12  -6  595.24   51.39
  10  12  -6  502.75   51.69
  10 -12   6  492.65   59.99
 -10  12   6  539.45   48.90
 -10  12  -6  556.44   49.40
  10  12   6  648.54   52.99
  10  12   6  618.04   51.79
  10  12   6  522.15   47.90
 -10  12  -6  502.15   49.60
 -10  12  -6  597.74   50.69
 -10  12  -6  590.34   53.59
 -10 -12   6  651.93   54.89
  10  14  -6   32.80   17.90
  10  14  -6   21.60   13.20
  10  14  -6    8.70   10.10
  10  14  -6   21.20   11.70
 -10  14   6    6.20    9.30
 -10  14   6   18.40   13.10
 -10  14   6   23.40   11.30
  10  14  -6   12.40   11.10
 -10  14  -6   10.90   10.20
 -10  14  -6   20.90   10.70
  10  14   6   23.00   10.90
  10  14   6   27.20   12.50
 -10  14  -6   -3.70   16.30
 -10  14  -6   17.20   11.10
  10  14   6   13.00   12.70
 -10   0   8   -2.20    2.40
  10   0  -8   -0.30    3.40
  10   0  -8   -2.30    2.30
  10   0  -8    1.10    2.00
 -10   0  -8   -1.90    1.80
 -10   0  -8    0.30    3.20
 -10   0   8    0.90    3.00
  10   0  -8   -1.50    2.20
  10   0   8    1.70    3.60
  10   0   8   -4.80    2.80
  10   0   8   -0.80    3.20
 -10   0  -8   -0.60    2.40
 -10   0   8   -0.10    1.70
  10   2  -8 1597.74  112.29
 -10   2   8 1329.27  100.29
  10   2  -8 1572.74  111.59
  10  -2   8 1449.06  114.89
 -10   2   8 1287.47  101.69
 -10  -2  -8 1562.94  105.39
  10   2  -8 1731.23  110.19
 -10   2   8 1485.35  102.89
  10  -2   8 1453.65  111.39
  10   2  -8 1653.23  111.89
 -10   2  -8 1438.36  103.69
  10   2   8 1417.66  112.49
 -10  -2   8 1317.57  100.99
  10   2   8 1516.55  111.19
 -10  -2   8 1489.05  104.99
 -10   2  -8 1494.05  104.89
 -10   2  -8 1577.74  105.39
  10  -4   8  114.99   12.60
 -10   4   8  156.58   14.70
  10   4  -8  140.49   16.10
  10   4  -8  158.78   16.40
  10  -4   8  171.88   22.40
 -10   4   8  143.19   13.00
  10   4  -8  126.09   14.50
 -10   4   8  143.39   14.20
  10  -4   8  143.89   15.50
 -10   4   8  124.59   14.40
  10   4  -8  146.19   15.50
 -10   4  -8  166.88   17.60
  10   4   8  161.48   14.90
 -10   4  -8  126.29   16.50
  10   4   8  117.39   24.00
 -10   4  -8  129.49   17.70
  10   4   8  143.59   16.60
 -10  -4   8  184.58   22.50
 -10   4  -8  133.69   15.90
 -10  -4   8  114.39   17.50
 -10   4  -8  161.18   16.80
 -10   6   8 1427.66   95.99
  10   6  -8 1031.50   86.89
  10  -6   8 1291.67   90.39
  10   6  -8 1104.39   87.29
  10   6  -8 1239.98   87.39
  10  -6   8 1210.08   86.09
 -10   6   8 1190.48   87.69
  10   6  -8 1229.58   87.89
 -10   6   8 1259.77   88.79
  10   6  -8 1020.10   87.69
  10  -6   8 1302.47   87.19
 -10   6  -8 1263.57   92.69
 -10   6  -8 1423.46   94.99
  10   6   8 1296.47   87.19
 -10   6  -8 1077.39   93.49
  10   6   8 1136.59   85.19
 -10  -6   8 1301.97   95.09
 -10   6  -8 1075.49   92.89
  10   6   8 1035.70   87.79
  10   8  -8   40.50   11.00
 -10   8   8   38.60   11.10
  10   8  -8   34.00    9.50
  10   8  -8   31.80   10.00
  10   8  -8   49.80   13.20
 -10   8   8   45.90   11.10
  10   8  -8   57.29   12.80
  10  -8   8   28.30   10.10
 -10   8   8   39.80    4.70
  10  -8   8   33.20    9.00
  10   8   8   74.09   24.80
  10   8   8   40.80   10.50
 -10  -8   8   35.40   11.10
 -10   8  -8   21.80    8.60
  10   8   8   21.00    6.00
 -10   8  -8   37.60   10.50
 -10   8  -8   38.40   10.90
 -10   8  -8   26.00    9.10
  10   8   8   33.40   10.00
 -10  -8   8   27.80   11.00
  10   8   8   38.20    9.30
 -10   8  -8   45.00   12.30
 -10  10   8  512.35   45.30
 -10  10   8  583.74   46.80
  10  10  -8  564.24   44.10
  10 -10   8  513.05   45.70
  10  10  -8  416.56   42.10
 -10  10   8  494.35   38.80
  10  10  -8  471.95   43.70
  10  10  -8  435.86   43.20
  10  10  -8  434.36   43.90
 -10  10  -8  574.14   46.00
 -10 -10   8  586.04   49.80
 -10  10  -8  469.95   44.70
  10  10   8  483.05   39.20
  10  10   8  459.45   43.70
  10  10   8  460.35   41.10
 -10  10  -8  476.45   45.40
 -10 -10   8  448.66   46.10
 -10  10  -8  463.75   46.40
  10  10   8  489.15   44.30
  10  12  -8   66.79   17.10
 -10  12   8   51.39   14.60
  10  12  -8   49.00   15.30
  10  12  -8   49.50   15.80
  10  12  -8   27.40   12.70
 -10  12   8   65.79   17.20
  10 -12   8   42.50   16.10
 -10  12   8   55.59   15.10
  10  12   8   47.90   13.10
 -10 -12   8   56.49   16.80
  10  12   8   67.29   16.60
 -10  12  -8   44.50   14.10
  10  12   8   32.70   13.40
 -10  12  -8   50.79   16.00
 -10  14   8  145.89   24.40
  10  14  -8  133.29   37.30
 -10  14   8  186.98   28.10
  10  14  -8  130.79   33.90
  10  14  -8  159.98   28.10
 -10  14   8  153.68   27.60
  10  14  -8  152.18   25.10
  10  14  -8  101.39   36.60
  10  14   8  161.68   27.60
  10  14   8  124.79   22.20
 -10  14  -8  157.68   27.00
 -10  14  -8  106.09   21.80
 -10  14  -8  145.39   28.80
 -10  14  -8  147.29   29.20
 -10   0 -10 1468.55  115.49
  10   0  10 1582.14  134.39
  10   0 -10 1886.71  129.29
  10   0 -10 1970.30  128.69
  10   0  10 1750.62  129.49
  10   0 -10 1854.41  127.09
  10   0  10 1704.73  130.59
 -10   0  10 1623.74  111.39
 -10   0  10 1680.33  115.89
 -10   0  10 1501.75  114.49
  10   0 -10 1824.72  129.89
 -10   0 -10 1634.14  116.39
  10   2 -10    5.70    4.10
 -10  -2 -10    0.30    4.60
  10  -2  10    3.40    5.40
 -10   2  10    4.30    5.40
 -10   2  10   -0.90    3.00
  10   2 -10    2.60    4.80
  10   2 -10    3.60    5.10
  10  -2  10    2.10    7.40
  10   2 -10    7.10    6.20
 -10   2  10    2.80    2.90
 -10   2 -10    1.60    3.80
 -10  -2  10   -3.40    3.30
  10   2  10    6.30    7.20
 -10  -2  10    2.20    5.40
 -10   2 -10    6.30    6.10
 -10   2 -10    0.60    3.10
  10   2  10   -0.50    4.90
 -10   2 -10    3.40    5.40
  10   2  10    1.20    4.90
  10   4 -10  931.31   69.09
  10   4 -10  849.72   66.39
 -10   4  10  896.21   70.49
 -10   4  10  927.21   69.89
  10  -4  10  824.02   70.99
  10  -4  10  939.71   67.99
 -10  -4  10  984.50   73.89
 -10   4 -10 1048.90   85.69
 -10   4 -10  902.81   71.49
 -10   6  10   57.49    7.90
  10  -6  10   52.89   11.70
 -10   6  10   83.59   16.50
  10   6 -10   37.90    9.40
  10   6 -10   44.80   10.40
 -10   6  10   47.30   11.50
  10  -6  10   54.49   14.30
  10   6 -10   59.49   12.40
  10   6 -10   44.80   10.60
 -10   6 -10   54.49   12.50
  10   6  10   33.70   18.80
 -10  -6  10   47.80   13.20
 -10   6 -10   50.69   11.70
 -10   6 -10   43.00   11.60
 -10  -6  10   56.89   13.70
 -10   6 -10   47.40   12.70
  10   6  10   41.50   10.60
  10   6  10   42.40    8.20
  10   8 -10 1080.99   79.09
 -10   8  10 1153.28   85.39
  10   8 -10 1030.60   78.09
 -10   8  10 1049.59   75.09
  10  -8  10  981.10   80.79
  10   8 -10  936.91   77.69
  10  -8  10  957.60   76.49
  10   8 -10  997.70   79.69
  10   8  10 1035.60   76.59
 -10   8 -10  972.20   82.09
 -10   8 -10 1127.49   83.59
 -10   8 -10 1041.20   83.99
  10   8  10 1033.00   79.89
 -10  -8  10 1067.39   86.09
 -10   8 -10 1091.69   85.69
 -10  -8  10 1003.50   83.99
  10   8  10  858.61   73.59
  10   8  10 1016.30   95.69
  10  10 -10   84.59   16.40
  10 -10  10   68.79   18.10
  10  10 -10   38.90   13.00
  10  10 -10   62.39   15.70
 -10  10  10   72.49   16.20
  10  10 -10  112.99   21.60
 -10  10  10   68.99   16.10
  10  10 -10   71.19   16.60
 -10  10 -10   66.59   15.40
  10  10  10   69.89   14.60
 -10  10 -10   58.89   16.40
  10  10  10   73.39   12.50
  10  10  10  109.59   20.30
  10  10  10   85.99   18.00
  10  10  10   70.59   25.50
 -10  10 -10   47.30   14.60
 -10 -10  10   69.69   17.70
 -10 -10  10   81.29   20.20
 -10  10 -10  104.59   19.80
 -10  12  10  273.67   32.20
 -10  12  10  240.58   31.80
  10  12 -10  262.37   31.80
  10 -12  10  175.38   33.10
  10  12 -10  297.67   33.90
  10  12 -10  323.07   34.00
  10  12 -10  245.18   29.30
 -10  12  10  262.87   32.80
  10  12 -10  292.67   33.10
  10  12  10  199.88   32.00
 -10 -12  10  185.78   37.30
  10  12  10  252.37   31.50
  10  12  10  194.78   27.00
 -10  12 -10  331.07   34.70
  10  12  10  292.77   26.90
 -10  12 -10  332.67   38.30
 -10  12 -10  367.16   36.80
 -10  12 -10  305.97   33.30
 -10   0 -12   -0.90    5.00
  10   0 -12    0.40    3.30
 -10   0  12   -5.50    4.50
  10   0  12    2.30    5.30
 -10   0  12    2.90    4.40
  10   0  12    1.20    5.60
  10   0 -12   -3.70    3.20
  10   0  12   -1.20    4.90
  10   0 -12    0.20    3.90
  10   2 -12 1731.43  125.19
  10  -2  12 1689.73  124.49
 -10  -2 -12 1768.52  129.29
  10  -2  12 1744.83  131.19
  10   2 -12 1680.13  122.29
  10   2 -12 1647.24  131.59
 -10   2  12 1884.31  139.49
  10   2 -12 1756.82  128.79
  10   2  12 1524.05  131.39
 -10   2 -12 1808.72  126.29
 -10   2 -12 1662.63  125.89
  10   2  12 1739.23  127.49
 -10   2 -12 1596.34  126.99
  10   2  12 1834.42  124.79
 -10   2 -12 1777.92  127.49
 -10  -2  12 1564.84  132.19
 -10   4  12   49.50   12.90
  10   4 -12   37.60   11.00
  10  -4  12   56.59   16.20
  10   4 -12   64.69   12.10
  10   4 -12   49.60   12.30
 -10   4  12   48.50    9.00
  10  -4  12   48.70   11.90
  10   4 -12   61.39   12.70
 -10  -4  12   70.39   17.40
 -10   4 -12   44.00   12.30
  10   4  12   63.79   12.10
 -10   4 -12   40.10   10.20
 -10  -4  12   42.60   12.30
 -10   4 -12   25.10    9.10
  10   4  12   58.09   13.80
 -10   4 -12   52.59   12.20
  10   4  12   75.89   21.70
  10   6 -12  913.11   73.29
  10  -6  12  879.31   69.99
 -10   6  12 1003.60   70.69
  10   6 -12  809.52   70.89
 -10   6  12  980.90   76.99
  10  -6  12  931.11   75.69
 -10   6  12  992.20   80.09
  10   6 -12  958.20   72.19
  10   6 -12  833.92   70.29
  10   6  12  880.11   84.99
 -10  -6  12  937.31   79.09
 -10   6 -12  904.11   75.99
  10   6  12  897.91   72.69
 -10  -6  12  970.50   80.19
 -10   6 -12  867.31   75.39
  10   6  12  923.91   68.29
 -10   6 -12  958.00   78.49
 -10   6 -12 1088.29   79.79
  10  -8  12   61.09   17.90
  10   8 -12   38.50   12.30
  10   8 -12   68.59   16.60
 -10   8  12   62.89   17.50
 -10   8  12   72.59    9.20
  10  -8  12   48.40   13.40
  10   8 -12   42.00   13.00
  10   8 -12   70.49   14.50
  10   8  12   40.20    9.90
 -10   8 -12   60.59   15.10
  10   8  12   57.49   27.50
  10   8  12   72.79   14.10
  10   8  12   61.79   14.70
 -10   8 -12   50.59   14.00
 -10  -8  12   73.19   18.90
 -10   8 -12   72.79   17.60
 -10   8 -12   57.39   16.00
 -10  -8  12   38.80   14.80
  10  10 -12  696.73   58.89
 -10  10  12  635.24   57.29
  10 -10  12  557.64   59.99
  10  10 -12  672.33   59.99
  10  10 -12  584.04   56.79
 -10  10  12  598.84   55.19
  10  10  12  627.14   58.69
 -10  10 -12  661.43   58.59
  10  10  12  624.94   54.99
  10  10  12  611.24   72.59
 -10 -10  12  573.84   61.69
 -10  10 -12  614.34   57.89
  10  10  12  721.53   60.49
 -10 -10  12  535.65   59.29
 -10  10 -12  575.74   54.69
  10  10  12  694.93   53.19
 -10  10 -12  681.13   56.59
  10  12 -12   14.60   12.20
 -10  12  12   10.80   12.10
  10  12 -12   11.30   11.50
  10  12 -12    6.00   11.10
 -10  12  12   16.20   11.40
  10  12 -12   18.20   20.80
  10 -12  12    9.10   15.00
 -10  12  12   10.80   11.00
  10  12  12    6.70    8.40
  10  12  12   12.50    9.50
 -10 -12  12   43.50   17.00
 -10  12 -12   19.40   13.70
 -10  12 -12   16.40   11.50
  10  12  12   25.50   17.20
 -10  12 -12   28.10   13.50
 -10  12 -12   17.70   13.60
  10  12  12   19.30   13.40
 -10   0  14  745.33   58.29
 -10   0  14  729.63   60.39
  10   0  14  758.32   57.29
  10   0 -14  622.24   52.49
  10   0 -14  621.04   50.39
  10   0  14  714.03   62.39
  10   0  14  730.63   54.59
  10   0 -14  601.24   51.19
 -10   0 -14  664.73   58.99
  10  -2  14    4.60    9.70
 -10   2  14    0.10    6.90
  10   2 -14   12.10    5.90
  10   2 -14   14.60    8.10
 -10  -2 -14   13.00    8.40
  10   2 -14    6.10    6.20
 -10   2  14    4.60    3.90
  10  -2  14    3.70    7.40
  10   2 -14   11.00    7.90
 -10   2 -14   10.40    7.70
  10   2  14   11.70    9.70
  10   2  14   22.10    8.80
 -10  -2  14    8.00    7.70
 -10   2 -14   19.70    9.90
  10   2  14   21.20    9.70
 -10   2 -14    2.50    6.90
 -10  -2  14    0.50    4.20
  10   4 -14  478.05   46.20
 -10   4  14  557.84   48.10
  10  -4  14  584.64   53.99
  10   4 -14  507.65   46.00
  10   4 -14  488.15   43.70
  10  -4  14  560.24   46.70
  10   4 -14  526.75   47.60
 -10   4  14  591.54   43.90
  10   4  14  595.84   60.19
 -10  -4  14  543.45   49.70
 -10   4 -14  484.95   46.50
 -10   4 -14  484.15   45.80
 -10   4 -14  498.85   47.60
  10   4  14  565.14   49.50
 -10  -4  14  590.64   49.20
  10   4  14  567.04   45.50
 -10   4 -14  529.75   48.40
 -10   6  14   30.60    7.50
  10   6 -14    7.00    7.80
  10   6 -14   18.20   10.50
 -10   6  14   24.70   12.00
  10   6 -14    7.30    7.90
 -10   6  14   14.50   12.00
  10  -6  14   41.60   16.00
  10  -6  14   20.60    9.60
  10   6 -14   14.20    9.70
 -10  -6  14    9.00    9.20
 -10   6 -14    7.40    9.10
 -10  -6  14   22.20   12.20
  10   6  14   30.50   11.30
 -10   6 -14   11.20   10.60
  10   6  14   18.90    7.40
  10   6  14   12.50   18.10
 -10   6 -14   13.50    8.60
 -10   6 -14   17.50   10.00
  10   8 -14  370.16   38.00
  10  -8  14  356.76   35.90
  10  -8  14  326.47   44.60
  10   8 -14  364.46   36.80
 -10   8  14  394.66   41.40
  10   8 -14  295.47   34.10
 -10   8  14  339.17   29.60
  10   8 -14  355.26   37.20
 -10   8  14  294.57   33.50
  10   8  14  382.76   33.00
 -10   8 -14  389.66   38.60
  10   8  14  335.97   58.09
 -10   8 -14  380.26   40.50
 -10   8 -14  381.76   38.30
 -10  -8  14  387.66   42.30
  10   8  14  338.27   37.20
 -10   8 -14  395.06   41.10
 -10  -8  14  371.26   39.60
  10  10 -14   14.20   11.50
 -10  10  14   -1.40    9.60
  10  10 -14    6.30    9.60
  10  10 -14    4.20    9.60
  10  10 -14    8.70   12.70
 -10  10  14   11.90    4.30
 -10  10  14   14.30   10.80
  10 -10  14    7.70   13.70
 -10  10 -14   14.50   11.90
 -10  10 -14   28.20   13.50
 -10  10 -14   22.00   14.80
  10  10  14   17.90   10.40
  10  10  14   24.20   23.60
 -10 -10  14   13.30   11.80
  10  10  14   18.60    8.60
  10  10  14   17.70   12.60
 -10 -10  14   21.70   15.30
 -10  10 -14   15.70   11.70
  10  10  14   11.90   12.60
 -10   0  16   -7.50    7.60
  10   0  16    3.70    7.20
 -10   0 -16   -1.70    6.60
 -10   0  16    2.60    6.90
  10   0 -16   -1.10    5.80
  10   0  16   -4.40    6.40
  10   0  16   -6.40    6.20
  10   0 -16    0.40    5.10
  10   0 -16   -1.40    4.20
  10   2 -16  708.53   58.59
  10  -2  16  629.24   65.39
  10   2 -16  713.73   56.29
  10   2 -16  681.13   53.89
 -10  -2 -16  724.33   59.89
  10   2 -16  697.13   57.89
 -10   2  16  718.63   61.59
 -10   2  16  614.04   54.89
  10  -2  16  675.13   57.09
  10   2  16  638.54   55.99
 -10  -2  16  564.04   58.69
 -10   2 -16  736.03   60.39
  10   2  16  634.54   59.19
 -10   2 -16  726.83   61.49
 -10   2 -16  695.73   58.59
 -10  -2  16  660.33   58.49
  10   2  16  693.43   67.99
  10   4 -16   17.80    9.40
  10  -4  16    7.10   13.00
  10   4 -16   19.60   11.30
 -10   4  16   16.20   10.80
  10   4 -16   18.30   10.40
  10   4 -16   13.60    8.30
  10  -4  16    2.40    8.60
  10   4  16   14.00   10.80
  10   4  16    3.80   21.50
 -10  -4  16   26.40   12.00
 -10   4 -16   22.90   11.80
 -10   4 -16   11.30   10.80
  10   4  16   14.80    8.80
 -10   6  16  568.44   51.19
 -10   6  16  512.45   58.49
  10   6 -16  723.53   57.09
  10   6 -16  701.13   59.79
  10   6 -16  736.23   61.89
 -10   6  16  618.64   61.59
  10   6 -16  743.63   59.89
  10  -6  16  573.54   56.79
  10   6  16  634.04   75.39
 -10   6 -16  776.22   61.69
  10   6  16  618.34   60.09
  10   6  16  584.04   54.39
 -10   6 -16  809.92   60.99
 -10   6 -16  794.32   62.89
 -10  -6  16  571.44   61.09
 -10  -6  16  612.34   58.89
 -10   8  16   78.69   22.00
  10   8 -16   71.89   19.00
  10  -8  16   36.80   17.70
  10   8 -16   50.59   15.90
  10   8 -16   52.39   16.30
 -10   8  16   48.30    9.50
  10   8 -16   43.40   15.70
  10  -8  16   37.90   14.10
 -10   8  16   38.90   15.50
 -10  -8  16   40.80   16.30
 -10   8 -16   78.89   21.10
 -10   8 -16   40.70   15.60
  10   8  16   57.09   18.40
 -10   8 -16   61.59   17.10
 -10   8 -16   39.30   16.20
  10   8  16   63.19   13.60
 -10  -8  16   43.70   18.00
  10   8  16   95.29   34.20
 -10  10  16  275.87   24.50
  10  10 -16  311.07   36.70
  10  10 -16  310.57   38.40
  10  10 -16  270.27   39.60
 -10  10  16  294.57   35.60
 -10  10  16  317.57   59.09
  10  10 -16  252.07   33.60
  10 -10  16  328.67   48.30
 -10  10 -16  338.97   62.09
 -10  10 -16  308.47   37.70
  10  10  16  298.57   30.20
 -10 -10  16  292.27   44.80
  10  10  16  253.67   53.39
  10  10  16  323.77   39.00
 -10  10 -16  350.86   41.70
  10  10  16  267.47   32.60
 -10   0  18 1702.83  127.79
  10   0 -18 1280.67   90.19
 -10   0  18 1642.24  121.09
 -10   0 -18 1447.66  121.49
  10   0 -18 1138.69   91.59
  10   0 -18 1159.08   90.29
  10  -2  18   12.90   16.10
  10   2 -18   20.80    9.80
 -10   2  18   24.40   10.50
 -10  -2 -18   27.50   12.30
 -10   2  18   25.20   14.40
  10   2 -18   21.80   10.40
  10  -2  18   18.20   10.10
  10   2 -18   26.60    8.50
  10   2  18   30.40   13.00
  10   2  18   32.30   12.00
 -10  -2  18   20.30   11.00
 -10   2 -18   35.20   14.30
  10   2  18   21.20   17.00
 -10   2 -18   35.50   13.00
 -10  -2  18   24.70   13.00
  10  -4  18  666.83   67.29
  10   4 -18  560.24   51.59
 -10   4  18  606.44   60.89
  10   4 -18  641.54   55.39
  10  -4  18  593.14   55.39
  10   4 -18  615.34   56.89
 -10   4  18  683.13   54.29
  10   4 -18  688.73   58.29
 -10  -4  18  630.64   62.79
 -10   4 -18  678.73   59.79
  10   4  18  588.84   70.99
  10   4  18  604.84   58.49
 -10   4 -18  651.73   59.39
 -10   4 -18  580.14   60.19
 -10  -4  18  696.43   60.39
  10   4  18  636.64   54.29
 -10   6  18    7.70    7.50
  10   6 -18   13.20   11.60
  10   6 -18    9.50   10.30
 -10   6  18   22.60   15.80
  10  -6  18   18.90   16.80
  10   6 -18   30.70   14.10
  10  -6  18   14.00   10.70
 -10   6  18   47.60   18.40
  10   6 -18    7.80    8.90
 -10  -6  18   19.00   15.10
  10   6  18   36.10   26.00
  10   6  18   23.70   11.00
 -10   6 -18   30.30   14.80
 -10  -6  18   26.10   14.30
  10   6  18   36.30   15.60
 -10   6 -18   13.30   12.30
 -10   6 -18   19.00   13.10
 -10   6 -18   21.80   12.80
  10  -8  18  322.47   50.39
 -10   8  18  369.46   36.70
  10   8 -18  373.96   42.20
  10   8 -18  360.76   38.30
  10   8 -18  318.27   47.20
 -10   8  18  270.37   48.60
 -10   8  18  481.15   80.49
  10   8 -18  332.57   45.30
 -10  -8  18  371.66   56.69
 -10  -8  18  385.16   43.60
  10   8  18  382.96   44.00
  10   8  18  355.46   63.69
 -10   8 -18  350.76   42.30
  10   8  18  385.06   36.30
 -10   8 -18  409.26   45.70
 -10   8 -18  350.86   41.10
  10   0  20    8.50   16.70
 -10   0  20   -9.10    7.60
 -10   0  20   -1.70   12.60
  10   0  20   -1.30    8.30
 -10   0 -20   -0.60    8.40
  10   0  20   -3.30    7.10
  10   2 -20  296.37   33.00
 -10   2  20  360.16   35.10
  10   2 -20  267.37   34.20
  10  -2  20  318.97   52.29
 -10   2  20  239.98   41.80
  10   2 -20  315.07   35.40
  10  -2  20  340.57   37.60
 -10  -2 -20  304.27   36.40
  10  -2  20  324.97   35.80
  10   2  20  331.07   39.40
  10   2  20  367.76   57.19
 -10  -2  20  341.47   37.30
 -10   2 -20  287.67   36.10
  10   2  20  320.67   35.20
 -10  -2  20  358.66   49.00
  10  -4  20   -8.30   15.00
  10  -4  20   -2.00    8.70
  10   4 -20    1.00    8.20
  10   4 -20    2.00    9.60
  10   4 -20    0.60    6.90
 -10   4  20   -2.70   10.00
 -10   4  20   -8.70    6.80
 -10   4  20   12.70   15.40
 -10   4 -20   21.80   14.80
  10   4  20   20.00   15.20
 -10  -4  20   19.80   16.40
 -10   4 -20    6.10   10.80
 -10  -4  20   -2.40    9.60
  10   4  20   10.40   10.00
 -10   4 -20    5.50   10.90
  10   4  20    3.80   21.00
 -11  -1  -1 2205.38  148.09
  11   1  -1 2119.79  134.29
 -11   1   1 2038.20  150.88
  11  -1   1 1927.61  137.19
 -11   1   1 1956.80  146.99
  11   1  -1 1856.01  133.89
  11  -1   1 1809.12  132.29
  11   1  -1 1984.60  132.79
  11   1  -1 2065.49  141.09
 -11   1   1 1880.41  146.79
  11  -1   1 1893.31  131.99
  11  -1   1 1854.91  132.99
  11   1  -1 2039.30  133.59
  11  -1   1 1815.52  132.99
 -11  -1  -1 1956.10  148.19
 -11  -1  -1 2372.76  148.29
 -11   1   1 2412.96  147.49
 -11   1   1 2115.89  146.99
 -11  -1  -1 2089.09  154.08
 -11   1  -1 2169.58  147.49
  11   1   1 1845.32  133.59
 -11  -1   1 2222.78  147.89
  11  -1  -1 2133.19  132.69
 -11  -1   1 2237.28  148.39
  11  -1  -1 1772.72  132.49
  11  -1  -1 1937.71  132.79
  11  -1  -1 2175.68  138.49
  11   1   1 1786.62  140.49
 -11   1  -1 2076.19  147.99
 -11  -1   1 2108.49  146.99
  11   1   1 1743.73  133.49
 -11   1  -1 2136.09  150.08
 -11  -1   1 1944.71  147.99
  11   1   1 1930.21  133.99
 -11   1  -1 2287.37  146.69
 -11   3   1 1535.95  104.09
 -11  -3  -1 1451.75  105.39
  11  -3   1 1545.35  104.89
  11  -3   1 1588.24  103.19
 -11   3   1 1529.25  105.39
 -11  -3  -1 1525.15  106.19
  11   3  -1 1450.35  104.09
  11   3  -1 1356.16  103.99
  11  -3   1 1560.34  102.79
 -11   3   1 1356.16  103.09
 -11   3   1 1520.05  103.39
  11  -3   1 1556.04  102.39
 -11   3   1 1422.46  103.69
  11  -3   1 1440.36  104.89
 -11   3   1 1420.26  103.19
  11   3   1 1311.37  113.09
  11  -3  -1 1535.65  104.59
 -11  -3   1 1519.65  105.69
 -11   3  -1 1497.35  105.99
  11   3   1 1422.06  104.39
 -11   3  -1 1654.23  104.79
  11   3   1 1408.66  104.09
 -11   3  -1 1428.26  104.19
 -11  -3   1 1536.45  118.89
 -11  -3   1 1533.25  105.49
 -11   3  -1 1494.85  105.09
 -11   3  -1 1474.35  104.39
 -11  -3   1 1616.14  107.29
  11  -5   1  591.04   43.60
  11   5  -1  598.24   45.30
 -11   5   1  587.44   47.60
  11  -5   1  588.64   41.60
  11   5  -1  572.04   44.70
 -11   5   1  632.14   45.30
 -11   5   1  548.05   45.90
 -11   5   1  602.14   48.10
  11   5  -1  604.24   45.10
 -11   5  -1  628.54   46.30
  11   5   1  532.75   44.50
 -11   5  -1  678.13   46.20
 -11   5  -1  702.13   47.20
  11   5   1  517.75   44.30
 -11   5  -1  626.24   46.50
 -11   5  -1  670.43   45.10
  11  -5  -1  635.84   42.00
 -11   5  -1  687.83   46.80
 -11   5  -1  613.14   48.60
  11   5   1  544.65   43.50
  11   5   1  611.74   44.90
 -11   7   1 1256.37   92.79
  11   7  -1 1180.48   88.49
  11   7  -1 1135.89   88.09
 -11   7   1 1291.77   94.79
  11  -7   1 1145.09   85.99
 -11   7   1 1236.28   91.39
  11  -7   1 1136.09   83.79
  11   7  -1 1351.06   89.79
  11   7   1 1119.99   88.29
  11   7   1 1294.47   88.59
 -11   7  -1 1281.57   92.79
 -11   7  -1 1318.57   90.69
  11   7   1 1223.08   88.79
 -11   7  -1 1266.17   91.69
  11  -7  -1 1225.38   84.49
 -11   7  -1 1367.26   95.89
 -11   7  -1 1271.77   91.29
 -11   7  -1 1264.37   92.19
 -11   9   1  384.56   33.50
  11  -9   1  340.57   27.90
  11   9  -1  291.27   29.60
 -11   9   1  372.06   28.90
  11   9  -1  329.17   31.30
 -11   9   1  353.86   30.80
 -11   9  -1  347.87   32.70
 -11   9  -1  325.87   28.80
 -11   9  -1  395.46   34.50
 -11   9  -1  289.17   27.30
 -11  -9   1  367.96   32.70
  11   9   1  315.47   30.20
 -11   9  -1  310.17   28.00
  11   9   1  347.47   31.20
  11  -9  -1  297.47   25.60
  11   9   1  378.96   30.90
  11  11  -1  596.84   55.79
 -11  11   1  666.43   49.00
  11  11  -1  588.84   52.89
 -11  11   1  698.23   55.49
  11  11  -1  682.03   54.89
 -11  11   1  706.33   52.39
 -11  11   1  516.65   46.90
  11  11  -1  596.64   53.79
 -11  11  -1  680.03   51.89
 -11  11  -1  564.24   48.90
 -11  11  -1  643.74   55.09
  11  11   1  667.13   54.69
  11  11   1  708.83   54.29
 -11  11  -1  549.05   47.10
 -11 -11   1  612.74   53.09
  11  13  -1  103.59   20.20
  11  13  -1   86.99   19.00
 -11  13   1  166.38   22.70
  11  13  -1  125.09   24.90
 -11  13   1  155.28   26.40
  11  13  -1  111.49   20.40
  11  13   1  147.19   25.00
  11  13   1  114.29   20.70
 -11  13  -1  101.09   21.80
 -11  13  -1  114.39   19.50
  11  13   1  115.19   20.80
 -11  13  -1  101.19   20.80
 -11  13  -1   68.29   14.00
 -11  13  -1   88.79   16.70
 -11 -13   1   92.09   19.40
  11  13   1  127.29   22.10
  11  15  -1  116.49   24.10
  11  15  -1   82.29   19.30
  11  15  -1  126.49   26.50
 -11  15   1  105.19   24.00
 -11  15   1  111.79   22.20
  11  15  -1   97.89   21.20
 -11  15  -1  128.59   25.90
 -11  15  -1  110.59   22.50
  11  15   1   81.59   22.50
  11  15   1   70.59   18.50
  11  15   1  112.19   23.70
  11  15   1  111.59   22.30
 -11  -1  -3  739.03   56.89
  11  -1   3  900.01   62.29
  11  -1   3  795.12   61.19
 -11  -1  -3  686.33   60.59
 -11  -1  -3  784.82   58.49
  11  -1   3  927.01   60.19
 -11   1   3  795.12   55.49
  11  -1   3  920.51   61.39
  11  -1   3  827.62   64.69
 -11  -1   3  882.61   57.49
 -11   1  -3  743.03   56.79
  11  -1  -3  808.42   59.69
  11   1   3  884.31   62.49
  11   1   3  870.41   61.49
 -11   1  -3  721.43   57.39
  11   1   3  905.91   61.59
 -11   1  -3  860.51   58.19
 -11  -1   3  953.10   57.99
 -11   1  -3  779.02   59.09
  11   1   3  823.72   67.69
 -11   1  -3  741.13   55.89
  11  -1  -3  782.92   59.59
  11  -3   3 1354.16   83.89
  11   3  -3 1274.27   85.79
 -11   3   3 1376.76   93.29
  11   3  -3 1131.99   84.89
  11  -3   3 1173.48   83.59
  11  -3   3 1159.68   83.79
 -11   3   3 1389.76   95.29
  11   3   3 1228.58   84.39
 -11   3  -3 1494.45   96.79
  11   3   3 1065.39   93.39
 -11   3  -3 1212.98   96.89
 -11  -3   3 1357.56   96.09
 -11   3  -3 1426.96   97.19
 -11  -3   3 1355.96   96.19
 -11   3  -3 1180.58   94.99
  11   3   3 1032.00   84.49
 -11   3  -3 1426.96   96.09
 -11   3  -3 1345.17   95.99
 -11   5   3  240.98   18.90
  11  -5   3  205.48   16.70
  11  -5   3  215.68   18.90
  11  -5   3  196.58   16.20
  11   5  -3  193.78   18.80
  11   5  -3  179.08   18.60
  11   5  -3  179.88   18.10
 -11   5   3  227.68   18.10
  11  -5   3  210.18   14.90
 -11   5   3  213.88   19.60
 -11   5  -3  173.08   17.80
 -11   5  -3  192.98   19.60
  11   5   3  224.08   18.90
  11   5   3  174.38   28.90
  11   5   3  210.88   17.80
  11   5   3  169.48   17.90
 -11   5  -3  180.38   17.50
  11   5   3  183.18   18.60
 -11   5  -3  188.58   17.90
  11  -7   3  789.82   57.59
 -11   7   3  783.82   61.09
  11  -7   3  812.72   53.69
  11  -7   3  755.12   55.19
 -11   7   3  881.31   57.39
  11   7  -3  727.13   58.09
 -11   7   3  788.42   62.39
  11  -7   3  752.12   54.39
 -11   7   3  725.73   60.49
  11   7  -3  735.53   58.39
  11   7  -3  810.82   59.09
 -11   7  -3  828.52   61.49
  11   7   3  752.72   57.69
 -11   7  -3  806.52   63.59
  11   7   3  650.63   57.79
  11   7   3  703.53   56.09
 -11  -7   3  754.82   63.39
 -11   7  -3  842.92   61.89
 -11   7  -3  878.71   60.79
  11   7   3  756.32   58.59
  11   9  -3  436.56   40.30
  11  -9   3  471.55   34.70
  11   9  -3  396.06   38.00
 -11   9   3  438.26   33.80
 -11   9   3  474.65   40.40
  11  -9   3  446.86   37.30
  11   9  -3  436.16   38.50
 -11   9   3  463.85   37.10
  11   9  -3  398.26   38.30
 -11   9  -3  434.36   37.30
 -11  -9   3  439.16   40.10
 -11  -9   3  468.15   40.90
 -11   9  -3  427.46   37.60
  11   9   3  425.16   38.60
  11   9   3  508.95   38.60
 -11   9  -3  460.55   40.80
  11   9   3  429.26   38.60
 -11   9  -3  394.26   33.90
 -11   9  -3  521.15   37.70
 -11  11   3  422.56   37.50
  11  11  -3  407.76   36.50
  11  11  -3  368.56   35.40
  11  11  -3  382.46   38.00
  11 -11   3  372.46   34.00
  11  11  -3  378.06   35.80
 -11  11   3  407.56   39.50
 -11  11  -3  401.96   35.70
 -11  11  -3  389.16   36.30
 -11 -11   3  394.96   39.30
  11  11   3  359.86   35.30
  11  11   3  319.57   33.80
 -11 -11   3  371.66   38.30
 -11  11  -3  439.96   37.60
 -11  11  -3  390.66   32.50
 -11  11  -3  438.76   40.80
  11  11   3  350.56   35.10
  11  13  -3  102.39   19.40
  11  13  -3  102.99   19.70
  11  13  -3   58.89   18.20
 -11  13   3   69.99   18.30
 -11  13   3   73.79   14.40
 -11  13   3   48.50   14.00
  11  13  -3   99.09   19.80
 -11  13  -3   73.79   14.00
 -11  13  -3   71.19   15.80
 -11 -13   3   55.79   16.40
 -11  13  -3   68.39   14.60
  11  13   3   65.89   16.80
  11  13   3   73.79   16.30
 -11  13  -3   71.39   18.50
  11  13   3   92.59   19.40
  11   1  -5 1181.78   88.09
  11  -1   5 1187.58   87.09
  11  -1   5 1248.18   87.79
 -11   1   5 1258.97   82.39
  11  -1   5 1257.67   86.99
  11  -1   5 1070.59   93.09
 -11   1   5 1063.39   82.59
  11   1  -5 1270.47   85.49
  11   1  -5 1276.77   88.59
  11   1  -5 1325.87   87.49
 -11  -1  -5 1255.27   83.69
 -11   1  -5 1235.08   83.79
  11  -1  -5 1315.47   85.99
  11   1   5 1179.68   87.89
 -11  -1   5 1270.07   82.89
 -11   1  -5 1054.29   83.99
 -11   1  -5 1155.78   82.89
  11   1   5 1275.97   87.79
 -11  -1   5 1059.99   83.79
  11   1   5 1056.09   92.49
 -11   1  -5 1127.49   83.69
 -11   1  -5 1175.08   85.59
 -11   3   5  394.36   32.70
 -11   3   5  472.05   32.70
  11   3  -5  488.85   33.40
  11  -3   5  381.76   32.20
  11  -3   5  409.06   35.00
 -11   3   5  429.56   33.00
  11   3  -5  393.86   32.90
  11  -3   5  458.15   30.30
  11   3  -5  483.35   34.50
 -11   3  -5  478.65   37.00
  11   3   5  321.87   38.90
 -11   3  -5  471.05   36.40
 -11   3  -5  518.05   36.30
  11   3   5  347.47   31.90
 -11   3  -5  479.55   36.90
  11  -5   5  799.32   55.49
  11   5  -5  866.71   60.19
  11   5  -5  848.92   60.39
  11   5  -5  843.02   60.19
  11  -5   5  753.82   58.09
  11  -5   5  755.82   60.39
 -11  -5   5  839.02   65.69
 -11  -5   5  862.01   65.79
  11   5   5  717.83   70.29
 -11   5  -5  848.02   64.29
  11   5   5  792.92   59.19
 -11   5  -5  799.12   64.89
  11   5   5  684.83   57.89
 -11   5  -5  923.51   64.39
  11   7  -5 1042.50   76.09
  11  -7   5  959.30   71.19
  11   7  -5  883.31   76.79
  11  -7   5  999.70   75.99
 -11   7   5  955.00   71.89
  11   7  -5 1016.10   75.89
  11  -7   5 1090.59   75.99
  11   7  -5 1060.89   76.39
 -11   7   5  905.11   71.89
 -11   7  -5  946.31   72.39
 -11  -7   5 1017.80   74.99
 -11   7  -5  906.41   71.19
  11   7   5  919.51   74.19
  11   7   5 1046.20   90.29
 -11   7  -5 1047.60   73.29
  11   9  -5  367.56   34.80
  11  -9   5  383.06   37.30
  11   9  -5  380.16   35.70
 -11   9   5  386.96   30.20
 -11   9   5  442.66   37.60
  11  -9   5  369.46   31.30
  11   9  -5  336.17   33.60
  11   9  -5  351.56   34.00
 -11   9   5  413.26   35.70
 -11   9   5  428.46   35.70
  11   9   5  386.76   35.10
 -11   9  -5  432.76   36.10
  11   9   5  384.56   33.40
 -11   9  -5  367.06   37.10
 -11  -9   5  419.06   38.50
  11   9   5  396.76   35.50
 -11   9  -5  365.96   35.10
  11   9   5  384.56   31.60
 -11   9  -5  412.76   35.20
 -11  -9   5  394.36   37.90
  11  11  -5  476.35   44.00
  11  11  -5  477.95   44.30
 -11  11   5  547.35   43.10
 -11  11   5  403.36   35.80
 -11  11   5  491.05   41.40
  11 -11   5  510.65   44.60
  11  11  -5  516.15   44.20
  11  11  -5  518.75   46.60
 -11  11   5  533.45   45.20
 -11  11  -5  434.26   40.80
 -11 -11   5  480.75   45.20
 -11  11  -5  549.25   46.50
  11  11   5  490.95   44.30
 -11 -11   5  453.65   44.10
 -11  11  -5  540.95   43.40
  11  11   5  488.95   44.80
  11  11   5  423.86   41.80
 -11  11  -5  447.66   41.90
 -11  11  -5  428.46   36.30
 -11  13   5  149.99   22.40
  11  13  -5  169.88   27.00
 -11  13   5  165.88   24.90
  11  13  -5  177.68   25.90
 -11  13   5  187.98   28.80
  11  13  -5  151.38   25.30
  11  13  -5  155.78   28.50
 -11  13  -5  152.48   23.00
 -11 -13   5  145.39   26.40
  11  13   5  158.18   24.60
 -11  13  -5  146.19   26.80
 -11  13  -5  178.98   26.70
  11  13   5  152.88   25.30
 -11  13  -5  139.19   23.30
  11  13   5  173.28   27.70
 -11   1   7 1231.68   83.69
  11   1  -7 1074.19   88.09
  11  -1   7 1320.07   93.79
  11   1  -7 1237.08   86.29
  11  -1   7 1432.96   89.59
  11   1  -7 1146.49   88.19
 -11  -1  -7 1021.30   84.69
 -11   1  -7 1073.09   83.39
  11   1   7 1365.26   90.09
  11  -1  -7 1212.08   86.79
 -11  -1   7 1215.68   84.99
 -11  -1   7 1287.47   85.39
  11   1   7 1143.99   93.89
  11  -1  -7 1208.88   86.49
  11   3  -7 2603.54  162.28
 -11   3   7 2616.64  171.38
  11   3  -7 2126.79  163.78
 -11   3   7 2407.36  171.58
  11  -3   7 2508.45  163.48
  11   3  -7 2405.96  163.38
  11   3  -7 2089.59  162.98
 -11   3   7 2150.38  170.48
  11  -3   7 2488.75  167.28
 -11   3   7 2603.04  171.28
 -11   3   7 2434.96  171.18
  11   3  -7 2339.57  164.38
 -11   3  -7 2397.66  174.08
 -11  -3   7 2107.59  174.18
 -11   3  -7 2300.67  174.78
 -11   3  -7 2469.45  173.28
 -11   3  -7 2761.92  175.78
 -11   3  -7 2688.03  174.68
  11   3   7 2113.69  170.98
 -11  -3   7 2675.83  175.98
  11   3   7 2096.09  163.88
  11   3   7 2345.57  162.68
 -11   5   7  696.43   46.10
  11   5  -7  589.64   48.30
  11  -5   7  622.94   47.20
  11  -5   7  678.53   50.79
  11   5  -7  588.44   47.80
  11  -5   7  682.73   48.90
  11   5  -7  616.44   47.50
  11   5  -7  524.15   48.00
  11   5   7  658.33   60.99
 -11  -5   7  717.23   53.49
 -11  -5   7  711.63   53.29
  11   5   7  631.24   46.50
  11   5   7  539.15   48.10
 -11   5  -7  530.65   50.49
 -11   5  -7  650.83   50.49
 -11   5  -7  598.44   51.79
  11  -7   7  777.02   60.29
  11   7  -7  742.23   70.19
 -11   7   7  772.02   60.39
  11  -7   7  753.42   53.79
 -11   7   7  785.12   53.99
  11   7  -7  767.72   58.99
 -11   7   7  827.82   62.29
  11   7  -7  779.42   59.39
  11  -7   7  725.33   56.89
  11   7  -7  643.84   57.99
  11   7   7  793.12   58.09
 -11   7  -7  800.32   61.99
  11   7   7  702.53   58.99
  11   7   7  823.32   75.29
 -11   7  -7  759.22   60.29
 -11  -7   7  765.62   62.89
 -11  -7   7  839.02   63.69
 -11   7  -7  700.93   60.69
 -11   7  -7  819.82   60.69
  11   7   7  694.43   55.89
 -11   7  -7  703.93   61.69
  11   9  -7  230.08   27.90
  11   9  -7  246.58   27.40
  11   9  -7  250.17   27.70
 -11   9   7  324.07   29.50
 -11   9   7  325.17   23.70
  11  -9   7  298.87   29.80
 -11  -9   7  363.86   33.30
 -11   9  -7  265.47   28.60
  11   9   7  308.47   25.50
  11   9   7  284.67   28.70
 -11   9  -7  218.68   28.40
  11   9   7  410.76   53.69
 -11  -9   7  329.87   32.50
 -11   9  -7  259.57   27.90
  11  11  -7  231.78   27.80
 -11  11   7  287.87   29.00
  11 -11   7  199.68   29.90
  11  11  -7  226.78   26.90
  11  11  -7  253.87   29.10
  11  11  -7  223.58   28.80
 -11  11   7  274.57   30.10
 -11  11   7  242.28   28.30
 -11  11  -7  314.67   29.50
 -11 -11   7  221.58   31.30
 -11 -11   7  253.77   35.50
 -11  11  -7  263.47   29.30
  11  11   7  225.88   25.70
  11  11   7  311.67   30.30
 -11  11  -7  249.97   28.50
  11  11   7  252.77   23.90
 -11  11  -7  266.67   30.90
 -11  13   7  142.59   23.00
  11  13  -7   87.69   18.90
 -11  13   7  151.58   25.40
  11  13  -7  112.49   22.80
  11  13  -7   84.69   20.40
  11  13  -7   89.99   19.80
  11  13  -7  114.89   22.10
 -11  13  -7  102.39   23.40
 -11 -13   7  133.69   25.10
  11  13   7  122.29   22.60
 -11  13  -7  113.79   22.00
 -11  13  -7  136.69   22.20
 -11  13  -7   92.99   20.40
  11  13   7  108.49   21.80
  11  13   7  112.19   19.80
 -11   1   9  440.56   34.60
  11  -1   9  409.66   37.70
  11   1  -9  465.05   38.30
  11  -1   9  408.26   42.30
 -11   1   9  357.96   33.10
  11   1  -9  491.65   37.70
  11   1  -9  494.65   35.80
 -11   1   9  420.26   30.90
  11   1  -9  555.94   39.00
 -11  -1  -9  449.86   36.20
 -11  -1   9  381.86   34.70
 -11   1  -9  440.96   36.10
  11   1   9  428.26   38.70
  11   1   9  485.65   38.30
 -11  -1   9  452.65   35.70
  11   1   9  395.16   42.50
  11  -1  -9  483.75   35.80
  11  -1  -9  515.35   36.60
 -11   1  -9  383.36   34.90
  11   3  -9  470.15   34.60
  11   3  -9  454.25   32.50
  11  -3   9  347.57   32.90
  11  -3   9  357.06   36.50
 -11   3   9  335.37   28.60
 -11   3   9  303.47   27.60
 -11   3   9  365.06   30.00
  11   3  -9  445.66   35.00
  11   3  -9  436.06   34.10
 -11   3  -9  445.36   32.70
 -11   3  -9  374.56   31.40
  11   3   9  365.86   32.70
 -11  -3   9  316.27   31.70
  11   3   9  320.17   39.20
 -11  -3   9  305.27   32.00
 -11   3  -9  431.76   33.80
  11   3   9  343.17   34.00
 -11   3  -9  426.66   33.60
  11   5  -9  559.24   40.60
  11  -5   9  559.24   45.10
  11  -5   9  427.96   39.60
  11   5  -9  478.25   40.90
 -11   5   9  547.85   43.30
  11   5  -9  477.85   41.70
 -11   5   9  512.55   40.40
 -11  -5   9  576.04   47.50
 -11  -5   9  527.85   46.80
  11   5   9  471.65   41.90
 -11   5  -9  626.04   45.50
 -11   5  -9  501.75   46.10
  11   5   9  467.25   40.60
 -11   5  -9  573.64   45.90
  11   5   9  525.05   60.39
  11   7  -9  341.87   30.80
  11   7  -9  358.26   31.40
  11   7  -9  362.86   32.30
  11   7  -9  368.66   31.50
 -11   7   9  354.26   34.30
  11  -7   9  274.87   28.30
  11  -7   9  282.37   31.20
 -11   7   9  312.77   25.80
 -11   7  -9  408.16   33.70
 -11   7  -9  422.16   35.10
 -11   7  -9  360.06   34.70
  11   7   9  287.97   28.40
 -11   7  -9  352.36   32.80
  11   7   9  306.97   49.90
 -11  -7   9  313.27   33.90
  11   7   9  278.97   30.00
  11   7   9  274.87   26.90
 -11  -7   9  304.47   34.00
  11   9  -9   94.89   17.70
  11   9  -9   86.69   16.70
  11  -9   9  122.89   21.50
  11   9  -9   81.49   17.80
  11  -9   9  113.19   17.20
  11   9  -9   96.49   18.60
  11   9  -9   79.79   17.10
 -11   9  -9   68.49   15.20
  11   9   9   95.99   18.00
 -11   9  -9   57.89   14.70
  11   9   9   85.29   14.00
 -11   9  -9   61.29   14.70
  11   9   9  145.49   21.00
  11   9   9  136.79   18.90
  11   9   9  128.19   33.40
 -11  -9   9  119.29   20.70
 -11   9  -9   75.49   15.00
  11  11  -9  186.08   28.20
 -11  11   9  207.78   28.90
  11  11  -9  188.18   23.90
  11  11  -9  214.08   27.60
  11  11  -9  202.58   28.70
  11 -11   9  169.58   28.80
 -11  11   9  218.28   27.00
 -11  11   9  220.58   26.90
  11  11  -9  174.48   26.60
  11  11   9  201.88   21.20
  11  11   9  190.28   28.60
 -11  11  -9  220.28   29.80
 -11  11  -9  212.88   25.60
 -11  11  -9  229.88   29.10
  11  11   9  196.48   23.50
 -11 -11   9  186.38   31.30
  11  11   9  205.98   29.40
 -11  11  -9  236.08   27.80
 -11 -11   9  162.98   28.10
  11  13  -9  103.59   23.50
 -11  13   9  115.69   21.20
 -11  13   9  119.29   22.60
  11  13  -9   91.59   21.40
  11  13  -9   86.89   21.10
  11  13  -9   95.39   22.50
  11  13  -9   73.39   17.60
 -11  13   9  102.79   21.90
  11  13   9   87.99   21.70
 -11 -13   9   79.89   29.00
 -11  13  -9   87.39   20.30
  11  13   9  130.19   24.20
  11  13   9  137.19   25.10
 -11  13  -9   95.59   20.10
 -11  13  -9  124.09   22.90
 -11  13  -9   89.99   23.70
  11  -1  11 1172.88   92.89
  11   1 -11 1211.18   85.69
  11   1 -11 1228.08   87.19
 -11  -1 -11 1169.58   82.59
 -11   1  11 1175.38   81.69
  11  -1  11 1101.29   86.09
  11   1 -11 1184.98   86.39
 -11   1  11  937.41   75.89
 -11   1  11 1005.20   81.29
  11  -1 -11 1178.38   83.79
 -11  -1  11 1143.09   81.69
 -11  -1  11 1028.30   83.99
 -11   1 -11 1140.09   82.29
  11   1  11 1138.79   87.99
  11   1  11 1227.18   86.69
  11   1  11  986.70   96.19
  11  -1 -11 1120.29   84.29
 -11   1 -11 1001.00   84.49
 -11  -1  11 1071.39   76.89
  11  -3  11 1427.06  111.29
  11   3 -11 1515.45  104.49
 -11   3  11 1450.05  100.79
 -11   3  11 1347.27   98.09
  11  -3  11 1419.96  105.99
 -11   3 -11 1302.47  100.59
 -11   3 -11 1194.38  101.39
 -11   3 -11 1464.65  102.89
 -11  -3  11 1541.25  103.19
  11   3  11 1354.56  114.89
[truncated: 758,520 more chars]
